# Supplementary material for: Tetra-n-butyl­ammonium bromide: a redetermination at 150 K addressing the merohedral twinning
Source: Acta Crystallogr Sect E Struct Rep Online. 2011 Sep 14;67(Pt 10):o2599. doi: 10.1107/S1600536811032612 (PMC3201250; doi:10.1107/S1600536811032612)
Supplement: Supplementary file 1 [file e-67-o2599-sup1.cif]

##############################################################################
#                                                                            #
# This CIF contains the data in a paper accepted for publication in          #
# Acta Crystallographica Section E. It conforms to the requirements of       #
# Notes for Authors for Acta Crystallographica Section E, and has been       #
# peer reviewed under the auspices of the IUCr Commission on Journals.       #
#                                                                            #
# Full details of the Crystallographic Information File format               #
# are given in the paper "The Crystallographic Information File (CIF):       #
# a New Standard Archive File for Crystallography" by S. R. Hall, F. H.      #
# Allen and I. D. Brown [Acta Cryst. (1991), A47, 655-685].                  #
#                                                                            #
# The current version of the core CIF dictionary is obtainable from          #
# ftp://ftp.iucr.org/pub/cif_core.dic.                                       #
#                                                                            #
# Software is freely available for graphical display of the structure(s)     #
# in this CIF. For information consult the CIF software page                 #
# http://www.iucr.org/resources/cif/software.                                #
#                                                                            #
# This file may be used for bona fide research purposes within the           #
# scientific community so long as proper attribution is given to the journal # 
# article from which it was obtained.                                        #
#                                                                            #
##############################################################################
data_I
_audit_creation_method     SHELXL-97
_chemical_name_systematic     'Tetra-<i>n</i>-butylammonium bromide'
_chemical_name_common     ?
_chemical_formula_moiety     'C16 H36 N +, Br -'
_chemical_formula_sum     'C16 H36 Br N'
_chemical_formula_iupac     'C16 H36 N +, Br -'
_chemical_formula_weight     322.37
_chemical_melting_point     ?
_symmetry_cell_setting     monoclinic
_symmetry_space_group_name_H-M     'C 2/c'
_symmetry_space_group_name_Hall     '-C 2yc'
loop_
    _symmetry_equiv_pos_as_xyz
    'x, y, z'
    '-x, y, -z+1/2'
    'x+1/2, y+1/2, z'
    '-x+1/2, y+1/2, -z+1/2'
    '-x, -y, -z'
    'x, -y, z-1/2'
    '-x+1/2, -y+1/2, -z'
    'x+1/2, -y+1/2, z-1/2'
_cell_length_a     13.9773(9)
_cell_length_b     13.8623(9)
_cell_length_c     20.0450(14)
_cell_angle_alpha     90.00
_cell_angle_beta     110.383(10)
_cell_angle_gamma     90.00
_cell_volume     3640.7(4)
_cell_formula_units_Z     8
_cell_measurement_reflns_used     7468
_cell_measurement_theta_min     2.63
_cell_measurement_theta_max     30.13
_cell_measurement_temperature     150(2)
_exptl_crystal_description     block
_exptl_crystal_colour     colourless
_exptl_crystal_size_max     0.41
_exptl_crystal_size_mid     0.31
_exptl_crystal_size_min     0.16
_exptl_crystal_density_diffrn     1.176
_exptl_crystal_density_meas     ?
_exptl_crystal_density_method     'not measured'
_exptl_crystal_F_000     1392
_exptl_absorpt_coefficient_mu     2.247
_exptl_absorpt_correction_type     multi-scan
_exptl_absorpt_process_details     '(SADABS; Sheldrick, 2008<i>a</i>)'
_exptl_absorpt_correction_T_min     0.459
_exptl_absorpt_correction_T_max     0.715
_exptl_special_details     ?
_diffrn_ambient_temperature     150(2)
_diffrn_radiation_type     MoK\a
_diffrn_radiation_wavelength     0.71073
_diffrn_radiation_source     'fine-focus sealed tube'
_diffrn_radiation_monochromator     graphite
_diffrn_measurement_device_type     'Bruker APEXII CCD diffractometer'
_diffrn_measurement_method     '\w rotation with narrow frames'
_diffrn_detector_area_resol_mean     ?
_diffrn_reflns_number     21135
_diffrn_reflns_av_R_equivalents     0.0294
_diffrn_reflns_av_sigmaI/netI     0.0295
_diffrn_reflns_theta_min     1.08
_diffrn_reflns_theta_max     30.53
_diffrn_reflns_theta_full     30.00
_diffrn_measured_fraction_theta_max     0.986
_diffrn_measured_fraction_theta_full     0.996
_diffrn_reflns_limit_h_min     -19
_diffrn_reflns_limit_h_max     19
_diffrn_reflns_limit_k_min     -18
_diffrn_reflns_limit_k_max     19
_diffrn_reflns_limit_l_min     -28
_diffrn_reflns_limit_l_max     28
_diffrn_standards_number     0
_diffrn_standards_interval_count     ?
_diffrn_standards_interval_time     ?
_diffrn_standards_decay_%     0
_refine_special_details
;
Refinement of <i>F</i>^2^ against ALL reflections. The weighted <i>R</i>-factor
<i>wR</i> and goodness of fit <i>S</i> are based on <i>F</i>^2^, conventional
<i>R</i>-factors <i>R</i> are based on <i>F</i>, with <i>F</i> set to zero for
negative <i>F</i>^2^. The threshold expression of <i>F</i>^2^ >
\s(<i>F</i>^2^) is used only for calculating <i>R</i>-factors(gt) <i>etc</i>.
and is not relevant to the choice of reflections for refinement.
<i>R</i>-factors based on <i>F</i>^2^ are statistically about twice as large
as those based on <i>F</i>, and <i>R</i>- factors based on ALL data will be
even larger.
;
_reflns_number_total     5485
_reflns_number_gt     4415
_reflns_threshold_expression     I>2\s(I)
_refine_ls_structure_factor_coef     Fsqd
_refine_ls_matrix_type     full
_refine_ls_R_factor_all     0.0406
_refine_ls_R_factor_gt     0.0283
_refine_ls_wR_factor_gt     0.0678
_refine_ls_wR_factor_ref     0.0728
_refine_ls_goodness_of_fit_ref     1.042
_refine_ls_restrained_S_all     1.042
_refine_ls_number_reflns     5485
_refine_ls_number_parameters     168
_refine_ls_number_restraints     0
_refine_ls_hydrogen_treatment     constr
_refine_ls_weighting_scheme     calc
_refine_ls_weighting_details
         'calc w=1/[\s^2^(Fo^2^)+(0.0379P)^2^+0.7322P] where P=(Fo^2^+2Fc^2^)/3'
_atom_sites_solution_hydrogens     geom
_atom_sites_solution_primary     direct
_atom_sites_solution_secondary     difmap
_refine_ls_shift/su_max     0.001
_refine_ls_shift/su_mean     0.000
_refine_diff_density_max     0.621
_refine_diff_density_min     -0.238
_refine_ls_extinction_method     none
_refine_ls_extinction_coef     ?
loop_
    _atom_type_symbol
    _atom_type_description
    _atom_type_scat_dispersion_real
    _atom_type_scat_dispersion_imag
    _atom_type_scat_source
    'C' 'C' 0.0033 0.0016
                         'International Tables Vol C Tables 4.2.6.8 and 6.1.1.4'
    'H' 'H' 0.0000 0.0000
                         'International Tables Vol C Tables 4.2.6.8 and 6.1.1.4'
    'N' 'N' 0.0061 0.0033
                         'International Tables Vol C Tables 4.2.6.8 and 6.1.1.4'
    'Br' 'Br' -0.2901 2.4595
                         'International Tables Vol C Tables 4.2.6.8 and 6.1.1.4'
_computing_data_collection     'APEX2 (Bruker, 2008)'
_computing_cell_refinement     'SAINT (Bruker, 2008)'
_computing_data_reduction     'SAINT (Bruker, 2008)'
_computing_structure_solution     'SHELXS97 (Sheldrick, 2008<i>b</i>)'
_computing_structure_refinement
                    'SHELXL97 (Sheldrick, 2008<i>b</i>) and PLATON (Spek, 2009)'
_computing_molecular_graphics     'SHELXTL (Sheldrick, 2008<i>b</i>)'
_computing_publication_material
                          'SHELXTL (Sheldrick, 2008<i>b</i>) and local programs'
loop_
    _atom_site_type_symbol
    _atom_site_label
    _atom_site_fract_x
    _atom_site_fract_y
    _atom_site_fract_z
    _atom_site_U_iso_or_equiv
    _atom_site_adp_type
    _atom_site_calc_flag
    _atom_site_refinement_flags
    _atom_site_occupancy
    _atom_site_symmetry_multiplicity
    _atom_site_disorder_assembly
    _atom_site_disorder_group
    Br Br1 0.737682(14) 0.00074(2) 0.475441(8) 0.03037(6) Uani d . 1 1 . .
    N N1 0.49621(18) 0.25167(8) 0.49516(13) 0.0172(2) Uani d . 1 1 . .
    C C1 0.44659(14) 0.30519(13) 0.54096(10) 0.0195(4) Uani d . 1 1 . .
    H H1A 0.4927 0.3579 0.5664 0.023 Uiso calc R 1 1 . .
    H H1B 0.3826 0.3352 0.5093 0.023 Uiso calc R 1 1 . .
    C C2 0.4221(2) 0.24346(12) 0.59514(15) 0.0252(6) Uani d . 1 1 . .
    H H2A 0.4848 0.2105 0.6258 0.030 Uiso calc R 1 1 . .
    H H2B 0.3718 0.1934 0.5702 0.030 Uiso calc R 1 1 . .
    C C3 0.37887(16) 0.30443(14) 0.64107(11) 0.0253(4) Uani d . 1 1 . .
    H H3A 0.3187 0.3406 0.6101 0.030 Uiso calc R 1 1 . .
    H H3B 0.4309 0.3519 0.6682 0.030 Uiso calc R 1 1 . .
    C C4 0.3476(3) 0.24244(16) 0.69282(16) 0.0302(6) Uani d . 1 1 . .
    H H4A 0.2984 0.1936 0.6663 0.045 Uiso calc R 1 1 . .
    H H4B 0.3163 0.2833 0.7194 0.045 Uiso calc R 1 1 . .
    H H4C 0.4081 0.2106 0.7261 0.045 Uiso calc R 1 1 . .
    C C5 0.42140(14) 0.17734(13) 0.45040(10) 0.0191(4) Uani d . 1 1 . .
    H H5A 0.4085 0.1292 0.4827 0.023 Uiso calc R 1 1 . .
    H H5B 0.3559 0.2101 0.4249 0.023 Uiso calc R 1 1 . .
    C C6 0.45519(19) 0.12433(12) 0.39615(10) 0.0230(4) Uani d . 1 1 . .
    H H6A 0.5208 0.0911 0.4206 0.028 Uiso calc R 1 1 . .
    H H6B 0.4659 0.1712 0.3621 0.028 Uiso calc R 1 1 . .
    C C7 0.37484(16) 0.05075(14) 0.35601(11) 0.0259(4) Uani d . 1 1 . .
    H H7A 0.3613 0.0065 0.3905 0.031 Uiso calc R 1 1 . .
    H H7B 0.3104 0.0847 0.3296 0.031 Uiso calc R 1 1 . .
    C C8 0.4089(3) -0.00752(19) 0.30414(11) 0.0347(5) Uani d . 1 1 . .
    H H8A 0.4195 0.0358 0.2687 0.052 Uiso calc R 1 1 . .
    H H8B 0.3563 -0.0551 0.2801 0.052 Uiso calc R 1 1 . .
    H H8C 0.4729 -0.0409 0.3301 0.052 Uiso calc R 1 1 . .
    C C9 0.59273(14) 0.19965(13) 0.54137(10) 0.0202(4) Uani d . 1 1 . .
    H H9A 0.5729 0.1462 0.5666 0.024 Uiso calc R 1 1 . .
    H H9B 0.6262 0.1708 0.5099 0.024 Uiso calc R 1 1 . .
    C C10 0.6700(2) 0.26295(15) 0.59616(14) 0.0253(5) Uani d . 1 1 . .
    H H10A 0.6917 0.3163 0.5718 0.030 Uiso calc R 1 1 . .
    H H10B 0.6382 0.2914 0.6287 0.030 Uiso calc R 1 1 . .
    C C11 0.76246(15) 0.20341(15) 0.63871(12) 0.0291(4) Uani d . 1 1 . .
    H H11A 0.7914 0.1715 0.6058 0.035 Uiso calc R 1 1 . .
    H H11B 0.7412 0.1526 0.6653 0.035 Uiso calc R 1 1 . .
    C C12 0.8439(3) 0.26686(18) 0.69083(16) 0.0365(6) Uani d . 1 1 . .
    H H12A 0.8637 0.3181 0.6646 0.055 Uiso calc R 1 1 . .
    H H12B 0.9037 0.2275 0.7163 0.055 Uiso calc R 1 1 . .
    H H12C 0.8165 0.2957 0.7251 0.055 Uiso calc R 1 1 . .
    C C13 0.52549(14) 0.32450(13) 0.44859(10) 0.0200(4) Uani d . 1 1 . .
    H H13A 0.5701 0.3741 0.4798 0.024 Uiso calc R 1 1 . .
    H H13B 0.5659 0.2908 0.4238 0.024 Uiso calc R 1 1 . .
    C C14 0.43636(18) 0.37509(13) 0.39317(10) 0.0241(4) Uani d . 1 1 . .
    H H14A 0.3960 0.4108 0.4171 0.029 Uiso calc R 1 1 . .
    H H14B 0.3912 0.3267 0.3611 0.029 Uiso calc R 1 1 . .
    C C15 0.47602(16) 0.44495(14) 0.35002(11) 0.0263(4) Uani d . 1 1 . .
    H H15A 0.5139 0.4086 0.3247 0.032 Uiso calc R 1 1 . .
    H H15B 0.5238 0.4912 0.3826 0.032 Uiso calc R 1 1 . .
    C C16 0.3885(3) 0.5001(2) 0.29610(10) 0.0343(5) Uani d . 1 1 . .
    H H16A 0.3445 0.4549 0.2613 0.051 Uiso calc R 1 1 . .
    H H16B 0.4162 0.5477 0.2716 0.051 Uiso calc R 1 1 . .
    H H16C 0.3486 0.5332 0.3209 0.051 Uiso calc R 1 1 . .
loop_
    _atom_site_aniso_label
    _atom_site_aniso_U_11
    _atom_site_aniso_U_22
    _atom_site_aniso_U_33
    _atom_site_aniso_U_12
    _atom_site_aniso_U_13
    _atom_site_aniso_U_23
    Br1 0.02772(9) 0.02330(8) 0.04278(10) 0.00074(10) 0.01565(8) 0.0010(2)
    N1 0.0158(9) 0.0157(5) 0.0192(6) -0.0003(5) 0.0048(12) 0.0008(7)
    C1 0.0217(9) 0.0173(8) 0.0213(9) 0.0011(7) 0.0099(8) -0.0019(7)
    C2 0.0345(15) 0.0197(10) 0.0255(12) -0.0008(7) 0.0157(11) 0.0002(7)
    C3 0.0274(10) 0.0261(9) 0.0271(10) 0.0023(8) 0.0154(8) 0.0008(8)
    C4 0.0316(15) 0.0361(12) 0.0308(12) 0.0011(9) 0.0208(14) 0.0059(10)
    C5 0.0177(9) 0.0181(8) 0.0221(10) -0.0031(6) 0.0076(7) -0.0022(7)
    C6 0.0215(10) 0.0229(8) 0.0251(9) -0.0023(8) 0.0088(9) -0.0047(6)
    C7 0.0289(10) 0.0219(9) 0.0284(10) -0.0029(8) 0.0117(8) -0.0061(8)
    C8 0.0435(15) 0.0270(10) 0.0368(9) -0.0008(11) 0.0182(12) -0.0112(11)
    C9 0.0189(9) 0.0189(8) 0.0223(9) 0.0029(7) 0.0067(7) 0.0004(7)
    C10 0.0218(12) 0.0236(9) 0.0254(12) -0.0009(8) 0.0017(10) 0.0011(8)
    C11 0.0193(9) 0.0299(10) 0.0341(11) 0.0015(8) 0.0042(8) -0.0038(9)
    C12 0.0218(13) 0.0513(16) 0.0310(12) -0.0006(13) 0.0026(11) -0.0076(12)
    C13 0.0227(10) 0.0169(8) 0.0227(10) -0.0026(7) 0.0108(8) 0.0013(7)
    C14 0.0247(11) 0.0243(8) 0.0252(9) 0.0029(8) 0.0109(9) 0.0057(7)
    C15 0.0291(10) 0.0222(9) 0.0276(11) -0.0012(8) 0.0100(8) 0.0037(8)
    C16 0.0371(15) 0.0302(8) 0.0319(8) 0.0019(11) 0.0073(9) 0.0101(14)
_geom_special_details
;
All e.s.d.'s (except the e.s.d. in the dihedral angle between two l.s. planes)
are estimated using the full covariance matrix. The cell e.s.d.'s are taken
into account individually in the estimation of e.s.d.'s in distances, angles
and torsion angles; correlations between e.s.d.'s in cell parameters are only
used when they are defined by crystal symmetry. An approximate (isotropic)
treatment of cell e.s.d.'s is used for estimating e.s.d.'s involving l.s.
planes.
;
loop_
    _geom_bond_atom_site_label_1
    _geom_bond_atom_site_label_2
    _geom_bond_site_symmetry_2
    _geom_bond_distance
    _geom_bond_publ_flag
    N1 C5 . 1.519(3) ?
    N1 C1 . 1.522(3) ?
    N1 C13 . 1.524(3) ?
    N1 C9 . 1.526(3) ?
    C1 C2 . 1.513(3) ?
    C1 H1A . 0.9900 ?
    C1 H1B . 0.9900 ?
    C2 C3 . 1.521(3) ?
    C2 H2A . 0.9900 ?
    C2 H2B . 0.9900 ?
    C3 C4 . 1.523(4) ?
    C3 H3A . 0.9900 ?
    C3 H3B . 0.9900 ?
    C4 H4A . 0.9800 ?
    C4 H4B . 0.9800 ?
    C4 H4C . 0.9800 ?
    C5 C6 . 1.518(3) ?
    C5 H5A . 0.9900 ?
    C5 H5B . 0.9900 ?
    C6 C7 . 1.523(3) ?
    C6 H6A . 0.9900 ?
    C6 H6B . 0.9900 ?
    C7 C8 . 1.518(3) ?
    C7 H7A . 0.9900 ?
    C7 H7B . 0.9900 ?
    C8 H8A . 0.9800 ?
    C8 H8B . 0.9800 ?
    C8 H8C . 0.9800 ?
    C9 C10 . 1.522(3) ?
    C9 H9A . 0.9900 ?
    C9 H9B . 0.9900 ?
    C10 C11 . 1.520(3) ?
    C10 H10A . 0.9900 ?
    C10 H10B . 0.9900 ?
    C11 C12 . 1.527(4) ?
    C11 H11A . 0.9900 ?
    C11 H11B . 0.9900 ?
    C12 H12A . 0.9800 ?
    C12 H12B . 0.9800 ?
    C12 H12C . 0.9800 ?
    C13 C14 . 1.521(3) ?
    C13 H13A . 0.9900 ?
    C13 H13B . 0.9900 ?
    C14 C15 . 1.526(3) ?
    C14 H14A . 0.9900 ?
    C14 H14B . 0.9900 ?
    C15 C16 . 1.526(3) ?
    C15 H15A . 0.9900 ?
    C15 H15B . 0.9900 ?
    C16 H16A . 0.9800 ?
    C16 H16B . 0.9800 ?
    C16 H16C . 0.9800 ?
loop_
    _geom_angle_atom_site_label_1
    _geom_angle_atom_site_label_2
    _geom_angle_atom_site_label_3
    _geom_angle_site_symmetry_1
    _geom_angle_site_symmetry_3
    _geom_angle
    _geom_angle_publ_flag
    C5 N1 C1 . . 108.81(17) ?
    C5 N1 C13 . . 111.35(18) ?
    C1 N1 C13 . . 108.81(12) ?
    C5 N1 C9 . . 108.62(12) ?
    C1 N1 C9 . . 110.88(17) ?
    C13 N1 C9 . . 108.39(18) ?
    C2 C1 N1 . . 114.96(15) ?
    C2 C1 H1A . . 108.5 ?
    N1 C1 H1A . . 108.5 ?
    C2 C1 H1B . . 108.5 ?
    N1 C1 H1B . . 108.5 ?
    H1A C1 H1B . . 107.5 ?
    C1 C2 C3 . . 110.93(15) ?
    C1 C2 H2A . . 109.5 ?
    C3 C2 H2A . . 109.5 ?
    C1 C2 H2B . . 109.5 ?
    C3 C2 H2B . . 109.5 ?
    H2A C2 H2B . . 108.0 ?
    C2 C3 C4 . . 111.53(18) ?
    C2 C3 H3A . . 109.3 ?
    C4 C3 H3A . . 109.3 ?
    C2 C3 H3B . . 109.3 ?
    C4 C3 H3B . . 109.3 ?
    H3A C3 H3B . . 108.0 ?
    C3 C4 H4A . . 109.5 ?
    C3 C4 H4B . . 109.5 ?
    H4A C4 H4B . . 109.5 ?
    C3 C4 H4C . . 109.5 ?
    H4A C4 H4C . . 109.5 ?
    H4B C4 H4C . . 109.5 ?
    C6 C5 N1 . . 115.45(17) ?
    C6 C5 H5A . . 108.4 ?
    N1 C5 H5A . . 108.4 ?
    C6 C5 H5B . . 108.4 ?
    N1 C5 H5B . . 108.4 ?
    H5A C5 H5B . . 107.5 ?
    C5 C6 C7 . . 110.28(19) ?
    C5 C6 H6A . . 109.6 ?
    C7 C6 H6A . . 109.6 ?
    C5 C6 H6B . . 109.6 ?
    C7 C6 H6B . . 109.6 ?
    H6A C6 H6B . . 108.1 ?
    C8 C7 C6 . . 111.6(2) ?
    C8 C7 H7A . . 109.3 ?
    C6 C7 H7A . . 109.3 ?
    C8 C7 H7B . . 109.3 ?
    C6 C7 H7B . . 109.3 ?
    H7A C7 H7B . . 108.0 ?
    C7 C8 H8A . . 109.5 ?
    C7 C8 H8B . . 109.5 ?
    H8A C8 H8B . . 109.5 ?
    C7 C8 H8C . . 109.5 ?
    H8A C8 H8C . . 109.5 ?
    H8B C8 H8C . . 109.5 ?
    C10 C9 N1 . . 114.89(16) ?
    C10 C9 H9A . . 108.5 ?
    N1 C9 H9A . . 108.5 ?
    C10 C9 H9B . . 108.5 ?
    N1 C9 H9B . . 108.5 ?
    H9A C9 H9B . . 107.5 ?
    C11 C10 C9 . . 110.05(17) ?
    C11 C10 H10A . . 109.7 ?
    C9 C10 H10A . . 109.7 ?
    C11 C10 H10B . . 109.7 ?
    C9 C10 H10B . . 109.7 ?
    H10A C10 H10B . . 108.2 ?
    C10 C11 C12 . . 110.9(2) ?
    C10 C11 H11A . . 109.5 ?
    C12 C11 H11A . . 109.5 ?
    C10 C11 H11B . . 109.5 ?
    C12 C11 H11B . . 109.5 ?
    H11A C11 H11B . . 108.1 ?
    C11 C12 H12A . . 109.5 ?
    C11 C12 H12B . . 109.5 ?
    H12A C12 H12B . . 109.5 ?
    C11 C12 H12C . . 109.5 ?
    H12A C12 H12C . . 109.5 ?
    H12B C12 H12C . . 109.5 ?
    C14 C13 N1 . . 115.22(17) ?
    C14 C13 H13A . . 108.5 ?
    N1 C13 H13A . . 108.5 ?
    C14 C13 H13B . . 108.5 ?
    N1 C13 H13B . . 108.5 ?
    H13A C13 H13B . . 107.5 ?
    C13 C14 C15 . . 109.86(18) ?
    C13 C14 H14A . . 109.7 ?
    C15 C14 H14A . . 109.7 ?
    C13 C14 H14B . . 109.7 ?
    C15 C14 H14B . . 109.7 ?
    H14A C14 H14B . . 108.2 ?
    C14 C15 C16 . . 111.1(2) ?
    C14 C15 H15A . . 109.4 ?
    C16 C15 H15A . . 109.4 ?
    C14 C15 H15B . . 109.4 ?
    C16 C15 H15B . . 109.4 ?
    H15A C15 H15B . . 108.0 ?
    C15 C16 H16A . . 109.5 ?
    C15 C16 H16B . . 109.5 ?
    H16A C16 H16B . . 109.5 ?
    C15 C16 H16C . . 109.5 ?
    H16A C16 H16C . . 109.5 ?
    H16B C16 H16C . . 109.5 ?
loop_
    _geom_torsion_atom_site_label_1
    _geom_torsion_atom_site_label_2
    _geom_torsion_atom_site_label_3
    _geom_torsion_atom_site_label_4
    _geom_torsion_site_symmetry_1
    _geom_torsion_site_symmetry_2
    _geom_torsion_site_symmetry_3
    _geom_torsion_site_symmetry_4
    _geom_torsion
    _geom_torsion_publ_flag
    C5 N1 C1 C2 . . . . 63.9(2) ?
    C13 N1 C1 C2 . . . . -174.6(2) ?
    C9 N1 C1 C2 . . . . -55.5(2) ?
    N1 C1 C2 C3 . . . . 176.5(2) ?
    C1 C2 C3 C4 . . . . 176.5(2) ?
    C1 N1 C5 C6 . . . . 174.16(17) ?
    C13 N1 C5 C6 . . . . 54.2(2) ?
    C9 N1 C5 C6 . . . . -65.0(2) ?
    N1 C5 C6 C7 . . . . 178.84(17) ?
    C5 C6 C7 C8 . . . . -176.82(18) ?
    C5 N1 C9 C10 . . . . -172.7(2) ?
    C1 N1 C9 C10 . . . . -53.2(2) ?
    C13 N1 C9 C10 . . . . 66.2(2) ?
    N1 C9 C10 C11 . . . . -179.95(19) ?
    C9 C10 C11 C12 . . . . 176.4(2) ?
    C5 N1 C13 C14 . . . . 54.1(2) ?
    C1 N1 C13 C14 . . . . -65.8(2) ?
    C9 N1 C13 C14 . . . . 173.53(16) ?
    N1 C13 C14 C15 . . . . -179.49(17) ?
    C13 C14 C15 C16 . . . . -177.50(18) ?
_iucr_refine_instructions_details
;
TITL mark in C2/c
CELL 0.71073  13.9773  13.8623  20.0450  90.000 110.383  90.000
ZERR    8.00   0.0009   0.0009   0.0014   0.000   0.010   0.000
LATT  7
SYMM -X, Y, 0.5-Z
SFAC C H N BR
UNIT 128 288 8 8
TEMP -123
SIZE 0.16 0.31 0.41
ACTA 60
CONF
WPDB -1
L.S. 6
BOND
FMAP 2
PLAN 20
TWIN -1 0 0 0 -1 0 1 0 1
BOND $H
REM   EXTI    0.000000  insig.
WGHT    0.037900    0.732200
BASF   0.39308
FVAR       0.06025
BR1   4    0.737682    0.000736    0.475441    11.00000    0.02772    0.02330 =
         0.04278    0.00099    0.01565    0.00074
N1    3    0.496209    0.251672    0.495155    11.00000    0.01581    0.01572 =
         0.01915    0.00081    0.00475   -0.00033
C1    1    0.446590    0.305192    0.540955    11.00000    0.02175    0.01733 =
         0.02133   -0.00193    0.00995    0.00105
AFIX  23
H1A   2    0.492743    0.357874    0.566372    11.00000   -1.20000
H1B   2    0.382610    0.335198    0.509300    11.00000   -1.20000
AFIX   0
C2    1    0.422059    0.243462    0.595138    11.00000    0.03452    0.01973 =
         0.02549    0.00024    0.01574   -0.00079
AFIX  23
H2A   2    0.484824    0.210538    0.625801    11.00000   -1.20000
H2B   2    0.371786    0.193404    0.570237    11.00000   -1.20000
AFIX   0
C3    1    0.378874    0.304434    0.641068    11.00000    0.02742    0.02613 =
         0.02713    0.00083    0.01536    0.00232
AFIX  23
H3A   2    0.318730    0.340595    0.610077    11.00000   -1.20000
H3B   2    0.430855    0.351862    0.668153    11.00000   -1.20000
AFIX   0
C4    1    0.347637    0.242439    0.692824    11.00000    0.03160    0.03614 =
         0.03082    0.00588    0.02082    0.00114
AFIX 137
H4A   2    0.298445    0.193556    0.666263    11.00000   -1.50000
H4B   2    0.316293    0.283295    0.719449    11.00000   -1.50000
H4C   2    0.408081    0.210585    0.726054    11.00000   -1.50000
AFIX   0
C5    1    0.421404    0.177340    0.450397    11.00000    0.01768    0.01813 =
         0.02211   -0.00219    0.00756   -0.00312
AFIX  23
H5A   2    0.408478    0.129178    0.482733    11.00000   -1.20000
H5B   2    0.355886    0.210131    0.424942    11.00000   -1.20000
AFIX   0
C6    1    0.455192    0.124330    0.396149    11.00000    0.02150    0.02286 =
         0.02508   -0.00475    0.00883   -0.00227
AFIX  23
H6A   2    0.520779    0.091099    0.420643    11.00000   -1.20000
H6B   2    0.465862    0.171162    0.362111    11.00000   -1.20000
AFIX   0
C7    1    0.374841    0.050750    0.356009    11.00000    0.02890    0.02188 =
         0.02841   -0.00608    0.01174   -0.00291
AFIX  23
H7A   2    0.361345    0.006543    0.390505    11.00000   -1.20000
H7B   2    0.310415    0.084670    0.329609    11.00000   -1.20000
AFIX   0
C8    1    0.408887   -0.007523    0.304143    11.00000    0.04354    0.02701 =
         0.03680   -0.01119    0.01816   -0.00081
AFIX 137
H8A   2    0.419523    0.035775    0.268709    11.00000   -1.50000
H8B   2    0.356253   -0.055058    0.280135    11.00000   -1.50000
H8C   2    0.472863   -0.040905    0.330102    11.00000   -1.50000
AFIX   0
C9    1    0.592726    0.199653    0.541367    11.00000    0.01888    0.01891 =
         0.02232    0.00044    0.00671    0.00288
AFIX  23
H9A   2    0.572860    0.146171    0.566588    11.00000   -1.20000
H9B   2    0.626171    0.170833    0.509941    11.00000   -1.20000
AFIX   0
C10   1    0.670008    0.262953    0.596157    11.00000    0.02179    0.02361 =
         0.02537    0.00111    0.00172   -0.00089
AFIX  23
H10A  2    0.691653    0.316281    0.571766    11.00000   -1.20000
H10B  2    0.638190    0.291447    0.628659    11.00000   -1.20000
AFIX   0
C11   1    0.762460    0.203409    0.638711    11.00000    0.01929    0.02987 =
         0.03415   -0.00381    0.00416    0.00155
AFIX  23
H11A  2    0.791378    0.171501    0.605795    11.00000   -1.20000
H11B  2    0.741227    0.152563    0.665338    11.00000   -1.20000
AFIX   0
C12   1    0.843892    0.266859    0.690827    11.00000    0.02178    0.05132 =
         0.03105   -0.00761    0.00258   -0.00058
AFIX 137
H12A  2    0.863733    0.318129    0.664583    11.00000   -1.50000
H12B  2    0.903744    0.227512    0.716287    11.00000   -1.50000
H12C  2    0.816454    0.295652    0.725054    11.00000   -1.50000
AFIX   0
C13   1    0.525493    0.324497    0.448589    11.00000    0.02272    0.01685 =
         0.02265    0.00127    0.01082   -0.00256
AFIX  23
H13A  2    0.570084    0.374051    0.479799    11.00000   -1.20000
H13B  2    0.565940    0.290801    0.423811    11.00000   -1.20000
AFIX   0
C14   1    0.436357    0.375091    0.393174    11.00000    0.02469    0.02426 =
         0.02522    0.00567    0.01090    0.00288
AFIX  23
H14A  2    0.396042    0.410830    0.417057    11.00000   -1.20000
H14B  2    0.391185    0.326688    0.361061    11.00000   -1.20000
AFIX   0
C15   1    0.476019    0.444947    0.350023    11.00000    0.02908    0.02219 =
         0.02761    0.00371    0.00998   -0.00121
AFIX  23
H15A  2    0.513940    0.408572    0.324706    11.00000   -1.20000
H15B  2    0.523799    0.491234    0.382586    11.00000   -1.20000
AFIX   0
C16   1    0.388483    0.500114    0.296103    11.00000    0.03712    0.03017 =
         0.03194    0.01015    0.00735    0.00186
AFIX 137
H16A  2    0.344455    0.454854    0.261278    11.00000   -1.50000
H16B  2    0.416205    0.547708    0.271554    11.00000   -1.50000
H16C  2    0.348577    0.533205    0.320851    11.00000   -1.50000
HKLF 4
REM  mark in C2/c
REM R1 =  0.0283 for   4415 Fo > 4sig(Fo)  and  0.0406 for all   5485 data
REM    168 parameters refined using      0 restraints
END
WGHT      0.0379      0.7445
REM Highest difference peak  0.621,  deepest hole -0.238,  1-sigma level  0.057
Q1    1   0.6944 -0.0052  0.4362  11.00000  0.05    0.62
Q2    1   0.7390  0.0431  0.4488  11.00000  0.05    0.56
Q3    1   0.7371 -0.0424  0.4486  11.00000  0.05    0.52
Q4    1   0.7907 -0.0007  0.4674  11.00000  0.05    0.48
Q5    1   0.6826 -0.0007  0.4772  11.00000  0.05    0.45
Q6    1   0.7664 -0.0205  0.5174  11.00000  0.05    0.38
Q7    1   0.7469  0.0390  0.5143  11.00000  0.05    0.35
Q8    1   0.4380  0.2764  0.5680  11.00000  0.05    0.32
Q9    1   0.4393  0.1523  0.4197  11.00000  0.05    0.32
Q10   1   0.7285  0.0548  0.4871  11.00000  0.05    0.30
Q11   1   0.4574  0.4052  0.3687  11.00000  0.05    0.29
Q12   1   0.3960  0.2758  0.6113  11.00000  0.05    0.29
Q13   1   0.4107  0.0972  0.3709  11.00000  0.05    0.28
Q14   1   0.6245  0.2363  0.5683  11.00000  0.05    0.27
Q15   1   0.5111  0.2859  0.4704  11.00000  0.05    0.27
Q16   1   0.4902  0.3539  0.4209  11.00000  0.05    0.22
Q17   1   0.4748  0.2794  0.5221  11.00000  0.05    0.21
Q18   1   0.7134  0.2184  0.6064  11.00000  0.05    0.20
Q19   1   0.4561  0.2206  0.4709  11.00000  0.05    0.19
Q20   1   0.7623  0.1427  0.6235  11.00000  0.05    0.19
;
data_global
_journal_date_recd_electronic     2011-08-04
_journal_date_accepted     2011-08-11
_journal_name_full     'Acta Crystallographica, Section E'
_journal_year     2011
_journal_volume     67
_journal_issue     10
_journal_page_first     o2599
_journal_page_last     o2599
_journal_paper_category     QO
_journal_coeditor_code     RN2089
_publ_contact_author_name     'Mark R.J. Elsegood'
_publ_contact_author_address
;
Chemistry Department,
Loughborough University,
Loughborough,
LE11 3TU
UK
;
_publ_contact_author_email     'm.r.j.elsegood@lboro.ac.uk'
_publ_contact_author_fax     '+44-1509223925'
_publ_contact_author_phone     '+44-1509-228751'
_publ_section_title
;
Tetra-<i>n</i>-butylammonium bromide: a redetermination at 150 K addressing the
merohedral twinning
;
_publ_section_title_footnote     .
loop_
    _publ_author_name
    _publ_author_footnote
    _publ_author_address
    'Elsegood, Mark R. J.' .
;
Chemistry Department,
Loughborough University,
Loughborough,
LE11 3TU
England
;
