# Supplementary material for: Tetra-n-butyl­ammonium bromide: a redetermination at 150 K addressing the merohedral twinning
Source: Acta Crystallogr Sect E Struct Rep Online. 2011 Sep 14;67(Pt 10):o2599. doi: 10.1107/S1600536811032612 (PMC3201250; doi:10.1107/S1600536811032612)
Supplement: Supplementary file 2 [file e-67-o2599-Isup2.hkl]

# 
# h,k,l, Fc-squared, Fo-squared, sigma(Fo-squared) and status flag 
# 
data_I
_shelx_title ' mark in C2/c' 
_shelx_refln_list_code          4 
_shelx_F_calc_maximum      529.10 
_exptl_crystal_F_000      1392.00 
_reflns_d_resolution_high  0.6996 
 
loop_ 
 _symmetry_equiv_pos_as_xyz 
 'x, y, z' 
 '-x, y, -z+1/2' 
 'x+1/2, y+1/2, z' 
 '-x+1/2, y+1/2, -z+1/2' 
 '-x, -y, -z' 
 'x, -y, z-1/2' 
 '-x+1/2, -y+1/2, -z' 
 'x+1/2, -y+1/2, z-1/2' 
 
_cell_length_a    13.9773 
_cell_length_b    13.8623 
_cell_length_c    20.0450 
_cell_angle_alpha  90.000 
_cell_angle_beta  110.383 
_cell_angle_gamma  90.000 
 
_shelx_F_squared_multiplier     1.000 
 
loop_ 
 _refln_index_h 
 _refln_index_k 
 _refln_index_l 
 _refln_F_squared_calc 
 _refln_F_squared_meas 
 _refln_F_squared_sigma 
 _refln_observed_status 
   2   0   0      384.27      426.58     11.60 o 
   4   0   0    11260.91    11789.30    228.18 o 
   6   0   0    35963.47    38134.00    728.69 o 
   8   0   0    20130.14    20077.09    389.58 o 
  10   0   0    10118.62    10171.12    205.77 o 
  12   0   0     7308.19     7079.51    151.10 o 
  14   0   0     1189.36     1231.46    101.93 o 
  16   0   0      286.56      382.94     82.65 o 
  18   0   0        7.72       79.89     90.91 o 
   1   1   0       16.69       -4.77      4.77 o 
   3   1   0    19195.33    20938.11    283.86 o 
   5   1   0     1409.17     1433.16     24.28 o 
   7   1   0     6087.33     6289.47     90.69 o 
   9   1   0     4327.64     4329.09     66.78 o 
  11   1   0     3471.46     3275.16     55.96 o 
  13   1   0     4643.58     4528.78     94.57 o 
  15   1   0     1944.47     1860.95     93.44 o 
  17   1   0      881.78      817.64     78.88 o 
   0   2   0     1586.30     1232.91     31.18 o 
   2   2   0    57315.11    62646.09    928.10 o 
   4   2   0    40045.55    43483.14    637.20 o 
   6   2   0    39655.84    40791.42    550.46 o 
   8   2   0    20081.10    19927.43    273.62 o 
  10   2   0     3605.49     3513.96     57.31 o 
  12   2   0      292.46      335.52     27.31 o 
  14   2   0     2784.45     2848.46     70.89 o 
  16   2   0      347.86      455.99     63.29 o 
  18   2   0      203.34      241.71     64.72 o 
   1   3   0     3198.08     3448.15     49.00 o 
   3   3   0     1498.32     1541.77     28.29 o 
   5   3   0     5344.18     5710.18     81.10 o 
   7   3   0     4583.67     4234.04     63.56 o 
   9   3   0     4847.63     5081.59     76.77 o 
  11   3   0     6365.52     6460.64    123.80 o 
  13   3   0     2472.49     2491.65     64.03 o 
  15   3   0     1583.48     1601.19     55.27 o 
  17   3   0     2489.04     2302.94    111.90 o 
   0   4   0   182792.44   187171.20   4389.46 o 
   2   4   0    59315.02    65105.74    874.92 o 
   4   4   0    10587.03    10470.97    159.60 o 
   6   4   0    10553.66    10587.90    147.15 o 
   8   4   0    26264.94    26015.11    391.17 o 
  10   4   0     3604.75     3330.58     72.23 o 
  12   4   0     9488.86     8873.44    165.17 o 
  14   4   0      678.02      720.15     37.15 o 
  16   4   0      114.60      188.83     36.00 o 
  18   4   0        3.37      -59.23     59.23 o 
   1   5   0       88.77       90.81      6.75 o 
   3   5   0     1836.94     1951.90     35.33 o 
   5   5   0      197.31      179.91     13.67 o 
   7   5   0     6214.72     6153.49    114.02 o 
   9   5   0     3239.44     3168.81     68.61 o 
  11   5   0      932.78      920.83     36.44 o 
  13   5   0     6046.29     5616.06    126.85 o 
  15   5   0     1285.91     1252.49     51.30 o 
  17   5   0      303.18      369.77     48.97 o 
   0   6   0    47893.73    48956.48    933.17 o 
   2   6   0    28328.99    28681.60    388.44 o 
   4   6   0    21110.94    21343.95    337.89 o 
   6   6   0    52763.26    52580.92    880.16 o 
   8   6   0     9935.34     9692.10    174.61 o 
  10   6   0     3613.07     3447.11     76.38 o 
  12   6   0      787.72      831.46     54.72 o 
  14   6   0     2579.11     2668.10     71.65 o 
  16   6   0      124.13      144.65     36.44 o 
   1   7   0      175.33      215.52     10.33 o 
   3   7   0       56.82       47.59      8.04 o 
   5   7   0     5255.35     5264.74     85.94 o 
   7   7   0     4094.94     4118.35     82.73 o 
   9   7   0     2521.21     2453.88     60.71 o 
  11   7   0     3986.32     3723.27     82.63 o 
  13   7   0     1755.03     1701.31     56.56 o 
  15   7   0     2007.98     1977.42     65.53 o 
  17   7   0     1356.43     1506.64     61.31 o 
   0   8   0    30223.84    33135.72    635.95 o 
   2   8   0    20892.18    21299.99    291.40 o 
   4   8   0    17534.89    17158.16    260.70 o 
   6   8   0     8630.56     8141.10    148.45 o 
   8   8   0     4639.99     4482.33     91.68 o 
  10   8   0     4871.27     4772.65     99.38 o 
  12   8   0     5091.21     4744.97    103.22 o 
  14   8   0      185.26      197.87     35.02 o 
  16   8   0      269.41      273.88     44.54 o 
   1   9   0      478.36      463.31     17.53 o 
   3   9   0       17.37       12.29     10.47 o 
   5   9   0     4622.62     4510.15     89.54 o 
   7   9   0     1441.95     1383.90     43.03 o 
   9   9   0     1783.27     1726.54     50.86 o 
  11   9   0     1995.37     1964.75     76.35 o 
  13   9   0     1431.50     1367.28     57.90 o 
  15   9   0     2173.67     2208.92     91.61 o 
   0  10   0    18937.21    18051.63    353.49 o 
   2  10   0    20816.73    21206.64    291.89 o 
   4  10   0     9990.18     9819.82    176.60 o 
   6  10   0    27742.73    26416.73    451.87 o 
   8  10   0     5587.67     5293.20    107.87 o 
  10  10   0     2955.26     2731.99     70.07 o 
  12  10   0      554.18      605.17     40.18 o 
  14  10   0     1994.75     2023.70     70.14 o 
  16  10   0       67.78       46.83     77.14 o 
   1  11   0       31.98       38.08     13.55 o 
   3  11   0      188.03      204.39     21.38 o 
   5  11   0     1243.03     1141.25     39.55 o 
   7  11   0     3805.61     3563.93     79.25 o 
   9  11   0     1369.06     1320.09     47.83 o 
  11  11   0      287.52      270.01     33.73 o 
  13  11   0     2693.25     2732.81     77.64 o 
  15  11   0      877.17      868.12     53.58 o 
   0  12   0    14587.62    14705.89    293.50 o 
   2  12   0    10905.32    10755.14    193.30 o 
   4  12   0     8566.31     8218.77    153.81 o 
   6  12   0     3600.96     3540.33     79.15 o 
   8  12   0     5060.11     4776.78    102.06 o 
  10  12   0      570.05      570.56     38.09 o 
  12  12   0     3989.92     3923.89     97.10 o 
  14  12   0       89.64       80.83     38.44 o 
   1  13   0      234.30      239.86     20.91 o 
   3  13   0      474.36      487.05     29.34 o 
   5  13   0      717.10      614.74     33.39 o 
   7  13   0     1748.89     1694.50     55.06 o 
   9  13   0      897.61      775.51     40.41 o 
  11  13   0     2144.33     2050.66     67.90 o 
  13  13   0     1218.94     1217.25     57.50 o 
   0  14   0     3928.70     4043.86    122.77 o 
   2  14   0    11741.94    11298.45    205.54 o 
   4  14   0     4168.76     4159.10     97.02 o 
   6  14   0     7586.83     7257.01    145.14 o 
   8  14   0     3421.54     3191.82     81.61 o 
  10  14   0     1501.45     1405.43     60.96 o 
  12  14   0      196.87      275.57     40.19 o 
   1  15   0       25.23       29.46     29.19 o 
   3  15   0      436.52      440.07     32.17 o 
   5  15   0      913.62      917.08     42.35 o 
   7  15   0      432.15      455.80     36.72 o 
   9  15   0      864.79      855.64     47.09 o 
  11  15   0      208.04      248.99     42.66 o 
   0  16   0    19573.67    20086.28    738.32 o 
   2  16   0     1284.43     1325.59     59.38 o 
   4  16   0     3550.50     3641.86     87.73 o 
   6  16   0     3663.23     3549.27     88.81 o 
   8  16   0     1768.09     1777.56     64.82 o 
  10  16   0      942.97      982.09     52.27 o 
   1  17   0       55.94       -8.71     48.58 o 
   3  17   0      373.15      442.54     46.09 o 
   5  17   0       96.38       94.46     32.39 o 
   7  17   0      815.16      763.18     46.25 o 
   9  17   0      309.57      316.96     50.70 o 
   0  18   0     2077.50     2173.65    159.79 o 
   2  18   0     2720.24     2810.64    121.74 o 
   4  18   0     1803.71     1931.01    100.20 o 
   6  18   0     1589.91     1699.01     62.87 o 
   1  19   0      113.85      144.59     84.03 o 
   3  19   0      129.41      233.61     66.23 o 
 -17   1   1      789.11      539.77     67.85 o 
 -13   1   1     2633.59     2595.95     64.27 o 
 -11   1   1     1944.92     1843.94     45.38 o 
  -9   1   1     2422.20     2412.98     46.43 o 
  -7   1   1     2862.93     3143.58     48.62 o 
  -5   1   1      328.20      326.26     11.29 o 
  -3   1   1     4582.14     4881.09     68.48 o 
  -1   1   1       11.59       -3.49      3.49 o 
   1   1   1       31.91       -9.63      9.63 o 
   3   1   1    30683.50    33096.45    445.48 o 
   5   1   1     4413.07     4709.84     67.98 o 
   7   1   1     3545.67     3679.01     56.25 o 
   9   1   1     3825.71     3943.14     66.95 o 
  11   1   1     2994.91     2930.84     61.39 o 
  13   1   1     3345.25     3399.28     87.36 o 
  15   1   1     1208.85     1240.60     78.88 o 
  17   1   1      699.04      781.44     77.92 o 
 -18   2   1        8.02       -4.22     60.01 o 
 -16   2   1        0.89        9.54     50.54 o 
 -14   2   1      116.00      120.77     27.52 o 
 -12   2   1      261.70      236.77     24.30 o 
 -10   2   1      126.14      123.29     13.65 o 
  -8   2   1      219.19      179.24     11.33 o 
  -6   2   1       86.49       83.26     10.04 o 
  -4   2   1     1960.17     2123.01     32.61 o 
  -2   2   1        0.00       -4.52      4.52 o 
   0   2   1       14.73       12.89      3.15 o 
   2   2   1      168.48      113.88     14.23 o 
   4   2   1     4256.93     4717.97     67.09 o 
   6   2   1     1220.93     1411.51     25.93 o 
   8   2   1       44.92       41.62     10.88 o 
  10   2   1       47.92        2.98     12.93 o 
  12   2   1      164.21      160.98     36.53 o 
  14   2   1       45.23       38.04     30.22 o 
  16   2   1       40.80       75.76     56.49 o 
  18   2   1       26.67       13.77     84.03 o 
 -17   3   1     1439.14     1549.01     93.44 o 
 -15   3   1     1091.90     1068.87     43.24 o 
 -13   3   1      869.70      861.76     62.83 o 
 -11   3   1     5463.28     5353.26    124.14 o 
  -9   3   1     1016.55     1021.03     29.98 o 
  -7   3   1      853.95      761.01     18.56 o 
  -5   3   1      520.72      541.30     16.02 o 
  -3   3   1       69.74       72.18     12.09 o 
  -1   3   1     3840.97     4078.31     57.62 o 
   1   3   1    19850.66    21601.79    292.67 o 
   3   3   1     2706.50     3039.16     56.66 o 
   5   3   1    12191.14    13135.99    219.03 o 
   7   3   1     4160.02     3916.74     66.17 o 
   9   3   1     4556.56     4691.32     98.54 o 
  11   3   1     4298.08     4234.35    168.05 o 
  13   3   1     1790.86     1685.74    108.51 o 
  15   3   1     1584.09     1486.96    140.50 o 
  17   3   1     1323.08     1407.78    126.73 o 
 -18   4   1       63.30      -12.37     67.50 o 
 -16   4   1      198.61      173.16     35.22 o 
 -14   4   1      581.64      599.93     35.77 o 
 -12   4   1       36.61       48.66     23.34 o 
 -10   4   1       17.62        8.73     19.62 o 
  -8   4   1      798.11      922.37     24.15 o 
  -6   4   1      255.16      302.49     13.96 o 
  -4   4   1       63.74       53.82      9.79 o 
  -2   4   1     4682.66     5206.37     81.35 o 
   0   4   1      377.38      375.02     10.00 o 
   2   4   1      141.97      150.96      8.62 o 
   4   4   1      207.98      201.99     14.17 o 
   6   4   1     7325.33     7725.26    121.11 o 
   8   4   1       18.89       24.04      9.85 o 
  10   4   1        2.49       -4.44     18.25 o 
  12   4   1        2.75        3.46     30.62 o 
  14   4   1      733.94      670.99     37.66 o 
  16   4   1      136.24       66.09     42.56 o 
 -17   5   1      706.54      835.09     49.13 o 
 -15   5   1      936.69      886.77     43.70 o 
 -13   5   1     3240.23     3136.91    106.66 o 
 -11   5   1     1247.39     1125.74     40.50 o 
  -9   5   1     1822.34     1786.02     46.82 o 
  -7   5   1     4150.03     4229.20     91.70 o 
  -5   5   1      742.78      749.89     24.74 o 
  -3   5   1      131.44      146.00     16.02 o 
  -1   5   1       60.16       63.41      6.34 o 
   1   5   1     1033.80     1121.02     21.15 o 
   3   5   1     4008.49     4334.05     69.93 o 
   5   5   1       73.65       79.89     12.28 o 
   7   5   1     3184.83     3097.40     64.42 o 
   9   5   1     4422.72     4155.57     85.09 o 
  11   5   1     1035.78     1076.77     38.54 o 
  13   5   1     3428.79     3135.39    107.47 o 
  15   5   1      857.27      849.66     43.75 o 
  17   5   1      339.96      413.82     54.68 o 
 -18   6   1       51.24       68.87     74.38 o 
 -16   6   1       55.60       -6.53     36.19 o 
 -14   6   1       16.57       34.80     28.88 o 
 -12   6   1       20.68       -0.54     24.27 o 
 -10   6   1       54.37       40.21     20.23 o 
  -8   6   1       30.28       21.33     17.11 o 
  -6   6   1      165.31      165.14     19.51 o 
  -4   6   1     1087.11     1101.58     24.74 o 
  -2   6   1      339.02      308.64     15.81 o 
   0   6   1        1.94       -7.91      7.91 o 
   2   6   1      315.43      338.00     11.08 o 
   4   6   1     7910.70     8807.87    155.43 o 
   6   6   1       19.05       -4.93     14.30 o 
   8   6   1       86.18       55.90     18.84 o 
  10   6   1       65.82       48.81     33.80 o 
  12   6   1      543.80      467.92     50.10 o 
  14   6   1      163.40      108.76     42.95 o 
  16   6   1      333.93      369.92     42.30 o 
 -17   7   1      682.01      663.49     47.96 o 
 -15   7   1      482.38      494.44     38.65 o 
 -13   7   1     1611.37     1435.54     60.27 o 
 -11   7   1     3011.88     2898.19     82.32 o 
  -9   7   1      839.45      772.86     31.46 o 
  -7   7   1      248.22      247.46     19.47 o 
  -5   7   1     2877.16     2903.83     52.16 o 
  -3   7   1      107.52      125.73      9.13 o 
  -1   7   1      143.12      154.11     10.65 o 
   1   7   1      855.69     1049.86     21.68 o 
   3   7   1     1214.85     1127.25     25.12 o 
   5   7   1     3503.89     3512.48     71.45 o 
   7   7   1     5564.76     5444.62    104.81 o 
   9   7   1     2413.83     2293.18     66.97 o 
  11   7   1     2425.37     2279.45     86.78 o 
  13   7   1      780.50      706.68     39.00 o 
  15   7   1     2048.49     1933.42    110.20 o 
  17   7   1      873.02      874.70     68.18 o 
 -16   8   1        3.17       20.15     36.48 o 
 -14   8   1       60.52       63.00     31.18 o 
 -12   8   1       40.21       56.12     26.80 o 
 -10   8   1       17.39       51.50     23.11 o 
  -8   8   1       35.39       42.21     20.93 o 
  -6   8   1      485.01      478.52     23.25 o 
  -4   8   1      689.94      775.97     19.99 o 
  -2   8   1       94.30      190.00     11.08 o 
   0   8   1        6.53       10.48      9.08 o 
   2   8   1      184.16      226.05     11.49 o 
   4   8   1      452.32      545.88     19.05 o 
   6   8   1      668.29      597.08     33.22 o 
   8   8   1       33.23       42.23     20.59 o 
  10   8   1       45.42       25.38     24.37 o 
  12   8   1       52.72       49.61     28.33 o 
  14   8   1        2.87       -8.29     30.07 o 
  16   8   1       92.79      123.23     38.90 o 
 -15   9   1     1179.59     1096.40     63.00 o 
 -13   9   1     1449.34     1421.23     53.17 o 
 -11   9   1      741.06      719.70     37.68 o 
  -9   9   1     1166.17     1076.08     39.77 o 
  -7   9   1      310.37      295.55     46.35 o 
  -5   9   1     3044.87     3007.92     65.53 o 
  -3   9   1       26.39       35.70     10.32 o 
  -1   9   1      312.42      334.51     14.11 o 
   1   9   1     1570.96     1485.18     31.91 o 
   3   9   1      395.50      418.88     16.43 o 
   5   9   1     2290.55     2312.09     54.59 o 
   7   9   1     1435.27     1272.06     51.69 o 
   9   9   1     2074.87     1933.01     97.80 o 
  11   9   1     2206.63     2173.12     71.47 o 
  13   9   1      840.28      778.77     50.25 o 
  15   9   1     1589.48     1596.17    114.53 o 
 -16  10   1       32.59       29.10     38.17 o 
 -14  10   1      110.55       47.10     35.55 o 
 -12  10   1       31.69       30.38     28.68 o 
 -10  10   1       51.94       83.82     26.80 o 
  -8  10   1       97.69       85.61     24.25 o 
  -6  10   1      793.43      713.51     36.19 o 
  -4  10   1      434.83      440.52     24.74 o 
  -2  10   1       57.41       46.99     12.20 o 
   0  10   1        2.04        9.06     13.67 o 
   2  10   1        2.11        3.61     11.33 o 
   4  10   1       16.39       30.14     17.64 o 
   6  10   1      188.02      233.94     32.61 o 
   8  10   1       91.73       88.91     24.30 o 
  10  10   1       14.36       42.92     26.12 o 
  12  10   1        9.13       29.29     31.32 o 
  14  10   1      271.88      303.05     56.07 o 
 -15  11   1      224.77      235.99     42.96 o 
 -13  11   1     2233.92     2122.30     68.89 o 
 -11  11   1      654.52      581.74     52.09 o 
  -9  11   1     1054.76      919.48     39.88 o 
  -7  11   1     1593.71     1444.77     47.53 o 
  -5  11   1      463.55      439.73     42.15 o 
  -3  11   1       69.63       69.61     16.20 o 
  -1  11   1       42.87       54.00     13.35 o 
   1  11   1      209.46      196.39     19.30 o 
   3  11   1     1286.25     1318.23     41.32 o 
   5  11   1      437.29      430.65     27.30 o 
   7  11   1     3029.34     2886.08     75.55 o 
   9  11   1     1433.54     1438.38     63.22 o 
  11  11   1      161.39      130.14     30.93 o 
  13  11   1      954.96      878.40     63.09 o 
  15  11   1     1026.67     1005.02     86.78 o 
 -14  12   1       48.47       38.10     39.12 o 
 -12  12   1       99.12       78.52     34.44 o 
 -10  12   1       47.11      100.27     30.42 o 
  -8  12   1       69.17       87.78     29.43 o 
  -6  12   1      232.33      265.65     27.72 o 
  -4  12   1       20.33       30.08     21.21 o 
  -2  12   1      968.04      979.07     31.24 o 
   0  12   1        0.50       -3.13     13.90 o 
   2  12   1       30.46        9.57     19.79 o 
   4  12   1       49.43       41.31     21.11 o 
   6  12   1       93.68       89.14     24.79 o 
   8  12   1       36.51       38.31     25.01 o 
  10  12   1      189.11      235.54     31.29 o 
  12  12   1        1.11      -37.38     37.38 o 
  14  12   1      153.45      105.88     41.67 o 
 -13  13   1      587.61      527.27     93.84 o 
 -11  13   1     1038.77     1000.44     48.31 o 
  -9  13   1      698.36      741.53     40.29 o 
  -7  13   1      606.12      549.16     35.02 o 
  -5  13   1      492.48      448.32     29.21 o 
  -3  13   1        4.79      -12.00     22.36 o 
  -1  13   1      223.93      230.66     26.10 o 
   1  13   1     1610.32     1596.64     47.96 o 
   3  13   1      177.59      218.37     26.63 o 
   5  13   1      882.96      872.60     37.99 o 
   7  13   1     1451.86     1412.09     50.21 o 
   9  13   1     1238.37     1125.85     46.29 o 
  11  13   1     1713.50     1541.26     81.54 o 
  13  13   1      856.00      850.19     58.68 o 
 -12  14   1      157.52      131.58     39.77 o 
 -10  14   1      189.98      238.29     36.59 o 
  -8  14   1       48.15       37.06     29.86 o 
  -6  14   1       54.59       42.05     27.42 o 
  -4  14   1       20.46       15.67     30.07 o 
  -2  14   1      752.32      791.20     37.38 o 
   0  14   1        9.19       11.58     28.70 o 
   2  14   1      261.53      342.01     29.24 o 
   4  14   1     1253.44     1170.19     43.66 o 
   6  14   1      150.93      151.09     30.60 o 
   8  14   1       21.95       -4.60     28.61 o 
  10  14   1      208.40      271.36     37.46 o 
  12  14   1      256.31      258.71     43.37 o 
 -11  15   1      330.46      342.61     46.92 o 
  -9  15   1      713.13      591.67     45.73 o 
  -7  15   1      138.09       95.29     32.38 o 
  -5  15   1      429.58      487.63     35.33 o 
  -3  15   1       66.26       70.14     26.53 o 
  -1  15   1       29.27       22.04     38.96 o 
   1  15   1      829.22      739.64     56.80 o 
   3  15   1     1334.99     1226.44     46.40 o 
   5  15   1      967.74      920.82     43.24 o 
   7  15   1      296.30      241.59     34.31 o 
   9  15   1      696.31      612.90     43.51 o 
  11  15   1      225.16      222.96     41.25 o 
 -10  16   1       60.11       79.75     38.98 o 
  -8  16   1       17.29       18.93     34.58 o 
  -6  16   1       50.27       37.26     33.20 o 
  -4  16   1      566.97      523.72     37.76 o 
  -2  16   1     1638.82     1710.89     87.66 o 
   0  16   1       42.02       74.93     89.54 o 
   2  16   1      298.96      281.06     39.69 o 
   4  16   1      251.28      254.39     34.80 o 
   6  16   1       14.92      -16.86     30.63 o 
   8  16   1        7.04       12.96     36.03 o 
  10  16   1       98.19      140.45     39.24 o 
  -9  17   1      128.31      125.98     38.96 o 
  -7  17   1      563.73      592.99     44.14 o 
  -5  17   1        4.47       10.68     30.99 o 
  -3  17   1       66.19        9.64     46.75 o 
  -1  17   1       78.34       83.58     51.38 o 
   1  17   1      549.92      588.09     66.12 o 
   3  17   1      599.42      639.94     47.59 o 
   5  17   1      213.76      148.30     35.79 o 
   7  17   1      568.76      645.88     47.67 o 
   9  17   1      397.92      405.05    126.73 o 
  -8  18   1       21.20       -2.34     51.60 o 
  -6  18   1       19.75      -34.14     43.34 o 
  -4  18   1       62.10       44.37     55.29 o 
  -2  18   1      400.90      421.27     66.23 o 
   0  18   1        2.40       20.56     54.13 o 
   2  18   1      134.14      128.10     60.39 o 
   4  18   1      239.89      277.89     46.39 o 
   6  18   1      127.35      108.60     37.94 o 
  -3  19   1        3.24      -26.36     56.09 o 
  -1  19   1      171.86       94.01     59.23 o 
   1  19   1       71.09       38.57     62.34 o 
   3  19   1      326.62      387.92     82.65 o 
 -18   0   2      455.54      608.84    104.69 o 
 -16   0   2     2132.36     2176.40    148.77 o 
 -14   0   2     3295.11     3490.51    173.56 o 
 -12   0   2    14670.88    14981.07    298.85 o 
 -10   0   2    13566.51    13790.08    273.48 o 
  -8   0   2    14117.47    13837.10    270.98 o 
  -6   0   2    46009.68    47003.52    895.61 o 
  -4   0   2   182007.38   178320.81   5033.97 o 
  -2   0   2      394.25      420.12     11.13 o 
   0   0   2    98756.34    98915.12   1964.67 o 
   2   0   2    17879.45    20042.25    383.97 o 
   4   0   2    41441.85    43779.07    832.01 o 
   6   0   2    20490.94    21656.64    417.22 o 
   8   0   2     4097.56     3898.04     85.94 o 
  10   0   2      657.34      653.58     29.99 o 
  12   0   2      376.27      389.57     29.72 o 
  14   0   2       37.18       13.77     66.12 o 
  16   0   2      188.10       49.59     74.38 o 
 -17   1   2     1136.93     1159.83    118.46 o 
 -15   1   2     2373.01     2179.17     99.35 o 
 -13   1   2     1817.80     1907.97     46.19 o 
 -11   1   2     1833.38     1826.62     39.22 o 
  -9   1   2     3155.90     3079.75     49.97 o 
  -7   1   2     1813.74     2147.95     35.61 o 
  -5   1   2       86.24       94.57      7.26 o 
  -3   1   2     3667.37     3867.37     59.56 o 
  -1   1   2       27.65       -9.21      9.21 o 
   1   1   2     1133.32     1400.22     21.14 o 
   3   1   2    19430.74    20965.10    284.22 o 
   5   1   2     7240.27     7438.67    104.53 o 
   7   1   2     5677.27     5441.02     87.88 o 
   9   1   2     7608.52     7598.41    110.58 o 
  11   1   2     6003.84     5853.31     90.45 o 
  13   1   2     3668.59     3416.09     93.74 o 
  15   1   2     1736.44     1552.15     85.65 o 
  17   1   2     1087.78     1062.16     83.49 o 
 -18   2   2      324.58      456.25     69.13 o 
 -16   2   2      984.11      975.73     70.92 o 
 -14   2   2     2886.13     2764.59     94.48 o 
 -12   2   2     3548.70     3643.75     68.61 o 
 -10   2   2    14983.11    15338.13    213.82 o 
  -8   2   2    21791.63    21735.47    297.43 o 
  -6   2   2    28512.81    28800.77    390.37 o 
  -4   2   2    66918.34    71787.38    964.21 o 
  -2   2   2    57053.95    62562.00    840.47 o 
   0   2   2     1579.93     2108.06     31.45 o 
   2   2   2   279563.38   263184.28   3544.41 o 
   4   2   2    13543.22    13305.30    182.11 o 
   6   2   2     4522.94     4498.04     66.38 o 
   8   2   2     5382.20     5546.35     82.30 o 
  10   2   2    16586.37    16141.66    225.93 o 
  12   2   2      681.96      708.73     50.90 o 
  14   2   2      150.43      167.43     40.76 o 
  16   2   2       61.58        5.15     52.17 o 
 -17   3   2     1704.76     1768.12     96.41 o 
 -15   3   2     1365.08     1430.82     51.15 o 
 -13   3   2      775.50      782.58     43.34 o 
 -11   3   2     5734.89     5630.47     95.59 o 
  -9   3   2      282.17      278.00     13.62 o 
  -7   3   2       38.30       31.56      7.94 o 
  -5   3   2       24.51       12.25      6.25 o 
  -3   3   2      106.34       91.00      5.89 o 
  -1   3   2    15533.05    16864.07    229.18 o 
   1   3   2    24467.37    26738.41    360.82 o 
   3   3   2     3119.48     3497.64     56.74 o 
   5   3   2    33697.92    35648.32    481.37 o 
   7   3   2     4353.29     4368.60     71.32 o 
   9   3   2     7687.53     7556.60    110.32 o 
  11   3   2     5499.16     5227.44    118.75 o 
  13   3   2     2630.41     2758.14    113.73 o 
  15   3   2     2286.22     2253.72     81.38 o 
  17   3   2     1370.10     1413.69    117.09 o 
 -18   4   2      106.28      118.05     77.14 o 
 -16   4   2     2437.89     2391.50     68.46 o 
 -14   4   2     1411.79     1426.99     50.27 o 
 -12   4   2    16376.88    15952.09    281.12 o 
 -10   4   2     6357.65     6274.02    118.85 o 
  -8   4   2    18617.60    18622.07    256.18 o 
  -6   4   2    34039.99    34293.40    511.21 o 
  -4   4   2    55499.13    56453.25    761.19 o 
  -2   4   2    58214.36    63122.50    848.49 o 
   0   4   2    15400.43    16417.68    223.55 o 
   2   4   2    20475.02    21688.67    294.12 o 
   4   4   2    80367.48    85956.81   1270.33 o 
   6   4   2     2803.90     2442.61     44.67 o 
   8   4   2     9548.29     9506.67    170.46 o 
  10   4   2     1756.88     1872.30     50.31 o 
  12   4   2       27.93      -13.22     32.77 o 
  14   4   2      160.04      165.97     29.83 o 
  16   4   2      352.09      420.44     46.32 o 
 -17   5   2     1604.23     1673.44     87.48 o 
 -15   5   2     1219.59     1304.13     49.36 o 
 -13   5   2     2272.15     2120.06     59.55 o 
 -11   5   2     1006.18      966.61     35.65 o 
  -9   5   2     4010.20     4003.61     81.12 o 
  -7   5   2     4778.42     4904.04     81.23 o 
  -5   5   2      331.90      323.07     12.80 o 
  -3   5   2      202.49      211.68      8.64 o 
  -1   5   2      898.71      949.18     18.69 o 
   1   5   2     1202.56     1247.02     25.52 o 
   3   5   2    16726.30    18351.95    275.57 o 
   5   5   2      212.13      240.20     19.63 o 
   7   5   2     4861.88     4789.42     92.40 o 
   9   5   2     9863.75     9234.32    168.01 o 
  11   5   2     2691.58     2625.28     65.30 o 
  13   5   2     2816.83     2837.92     73.50 o 
  15   5   2     1637.66     1654.67     61.14 o 
  17   5   2      462.83      514.47     70.92 o 
 -18   6   2     1739.26     1893.64     71.97 o 
 -16   6   2      798.50      785.76     44.46 o 
 -14   6   2     1540.90     1594.82     68.71 o 
 -12   6   2     2434.16     2489.42     64.42 o 
 -10   6   2    26390.64    25779.06    441.59 o 
  -8   6   2     5831.44     5619.36    107.19 o 
  -6   6   2    30351.28    30836.49    461.90 o 
  -4   6   2    37848.50    38309.56    518.07 o 
  -2   6   2    28270.31    28462.26    385.50 o 
   0   6   2    39586.07    41244.64    556.66 o 
   2   6   2    41759.71    43606.70    588.48 o 
   4   6   2     7239.53     7018.63    126.21 o 
   6   6   2     5881.52     6111.05    114.10 o 
   8   6   2     5991.48     5956.63    114.39 o 
  10   6   2     2824.64     2688.47     64.86 o 
  12   6   2      871.91      846.86     39.38 o 
  14   6   2      328.03      341.80     41.75 o 
  16   6   2      613.18      603.10     44.64 o 
 -17   7   2      911.92      886.39     50.56 o 
 -15   7   2      355.44      387.01     38.09 o 
 -13   7   2     2190.25     2191.51     64.83 o 
 -11   7   2     3123.40     2964.67     71.37 o 
  -9   7   2      607.30      599.04     41.31 o 
  -7   7   2      660.08      608.44     25.19 o 
  -5   7   2      319.91      365.51     16.90 o 
  -3   7   2       70.52       70.00     11.87 o 
  -1   7   2     1306.13     1566.37     28.53 o 
   1   7   2     3753.38     4234.18     62.88 o 
   3   7   2     6946.50     6923.31     98.62 o 
   5   7   2     6203.45     6201.65    136.79 o 
   7   7   2     9501.04     9322.37    173.27 o 
   9   7   2     3028.65     2896.44    132.41 o 
  11   7   2     4515.93     4212.63    169.00 o 
  13   7   2     1200.90     1222.66     50.75 o 
  15   7   2     2029.82     2039.64     69.59 o 
 -16   8   2      514.56      638.32     45.98 o 
 -14   8   2     2726.66     2616.68     72.57 o 
 -12   8   2     4164.67     3977.19     89.58 o 
 -10   8   2     5445.92     5376.93    108.18 o 
  -8   8   2    17528.12    17267.87    300.51 o 
  -6   8   2     5397.64     5029.00     96.93 o 
  -4   8   2    44762.38    45505.18    615.37 o 
  -2   8   2    20883.62    21096.24    289.02 o 
   0   8   2    15403.83    15056.24    208.11 o 
   2   8   2    23048.83    22448.66    306.76 o 
   4   8   2    22884.36    22840.88    389.30 o 
   6   8   2     6921.38     6735.72    126.45 o 
   8   8   2     5637.42     5213.66    104.04 o 
  10   8   2     1653.31     1662.28     50.83 o 
  12   8   2      724.64      682.76     38.93 o 
  14   8   2      184.24      218.73     36.33 o 
  16   8   2     2221.23     2313.81     77.56 o 
 -17   9   2      540.52      526.16     55.47 o 
 -15   9   2     1190.27     1198.21     53.08 o 
 -13   9   2      874.19      908.53     47.89 o 
 -11   9   2     1170.01     1146.14     43.90 o 
  -9   9   2     2395.53     2207.66     94.12 o 
  -7   9   2      412.06      373.29     24.34 o 
  -5   9   2     1067.76     1060.29     34.35 o 
  -3   9   2       20.45       44.08     10.88 o 
  -1   9   2     2422.88     2277.97     40.00 o 
   1   9   2     3738.40     3593.56     69.03 o 
   3   9   2     1271.36     1368.28     27.66 o 
   5   9   2     1950.86     1926.95     56.07 o 
   7   9   2     3271.55     3060.16     85.89 o 
   9   9   2     4405.75     4176.88     90.88 o 
  11   9   2     4389.17     4360.44     96.61 o 
  13   9   2      582.94      572.53     39.02 o 
  15   9   2     1305.03     1314.61     57.13 o 
 -16  10   2      534.33      575.65     45.76 o 
 -14  10   2     1073.52     1026.55     69.59 o 
 -12  10   2     1959.54     1917.16     61.53 o 
 -10  10   2    17665.14    16962.30    301.20 o 
  -8  10   2     3317.95     3159.92     72.33 o 
  -6  10   2    17219.15    16378.28    286.40 o 
  -4  10   2    14867.98    14674.10    226.48 o 
  -2  10   2    20541.16    20972.19    288.59 o 
   0  10   2    15921.93    16134.65    224.53 o 
   2  10   2    13981.59    14342.58    200.48 o 
   4  10   2     5638.76     5391.40    105.03 o 
   6  10   2     5118.05     4949.85     99.99 o 
   8  10   2     3124.62     3106.97     73.77 o 
  10  10   2     1010.72      944.97     41.27 o 
  12  10   2       94.04       73.96     34.20 o 
  14  10   2      393.89      359.41     45.33 o 
 -15  11   2      159.54      174.51     39.36 o 
 -13  11   2     2381.12     2226.02     69.60 o 
 -11  11   2     1153.13     1110.00     44.69 o 
  -9  11   2     1097.14     1051.33     57.66 o 
  -7  11   2      433.95      452.48     28.68 o 
  -5  11   2       34.36       -6.20     24.26 o 
  -3  11   2       51.55       59.11     15.30 o 
  -1  11   2      147.25      162.55     14.58 o 
   1  11   2      481.22      548.11     19.38 o 
   3  11   2     6538.45     6455.19    123.21 o 
   5  11   2     1377.22     1345.20     44.26 o 
   7  11   2     3746.03     3443.35     78.84 o 
   9  11   2     3223.41     3207.81     77.49 o 
  11  11   2      738.09      630.52     39.51 o 
  13  11   2     1172.05     1082.48     53.34 o 
 -14  12   2      447.54      480.53     42.37 o 
 -12  12   2     3442.98     3273.64     85.76 o 
 -10  12   2     3385.11     3214.21     81.33 o 
  -8  12   2     5213.75     4884.98    103.05 o 
  -6  12   2     7909.00     7593.75    144.44 o 
  -4  12   2    12258.40    11802.94    211.33 o 
  -2  12   2    11375.95    11106.34    175.91 o 
   0  12   2    11654.93    11231.85    160.93 o 
   2  12   2     6020.47     5960.98    115.89 o 
   4  12   2    17218.39    16538.86    291.47 o 
   6  12   2      736.78      760.60     35.70 o 
   8  12   2     5757.74     5475.46    114.32 o 
  10  12   2      297.85      260.82     33.77 o 
  12  12   2      550.69      551.96     43.31 o 
  14  12   2        3.21      159.79     79.89 o 
 -13  13   2      147.33      150.71     40.04 o 
 -11  13   2     1100.41     1073.90     48.67 o 
  -9  13   2      154.02      151.84     31.23 o 
  -7  13   2      515.83      485.81     32.94 o 
  -5  13   2      153.64      163.50     26.09 o 
  -3  13   2        3.93       27.32     21.72 o 
  -1  13   2     2183.90     2206.05     48.87 o 
   1  13   2     2356.96     2287.32     58.63 o 
   3  13   2      214.10      209.11     25.60 o 
   5  13   2     1473.84     1365.64     48.65 o 
   7  13   2     2663.05     2505.27     67.90 o 
   9  13   2     2145.89     2002.47     63.85 o 
  11  13   2     2204.14     2011.14     67.17 o 
  13  13   2      604.21      582.29     47.45 o 
 -12  14   2     1081.51     1084.39     55.27 o 
 -10  14   2     4003.31     3918.41     95.62 o 
  -8  14   2     3590.04     3599.37     87.73 o 
  -6  14   2     5922.17     5455.71    113.14 o 
  -4  14   2     7163.80     7240.07    140.67 o 
  -2  14   2    11359.23    11452.98    208.31 o 
   0  14   2     2420.78     2604.80     77.04 o 
   2  14   2    11586.24    11290.83    206.24 o 
   4  14   2     2518.02     2449.62     66.53 o 
   6  14   2     2050.95     2069.00     61.91 o 
   8  14   2     1000.56      973.44     45.58 o 
  10  14   2     1852.12     1762.12     69.98 o 
  12  14   2        9.68      -11.21     39.10 o 
 -11  15   2      582.24      594.53     85.49 o 
  -9  15   2      742.62      757.29     45.73 o 
  -7  15   2        8.02        4.03     31.88 o 
  -5  15   2       13.68       53.43     28.27 o 
  -3  15   2       45.62        0.95     35.91 o 
  -1  15   2      595.20      549.52     57.44 o 
   1  15   2      338.34      269.18     35.47 o 
   3  15   2     1765.40     1746.36     57.07 o 
   5  15   2     1675.58     1641.45     57.13 o 
   7  15   2      412.27      356.48     35.90 o 
   9  15   2     1525.35     1466.65     61.53 o 
  11  15   2      522.98      463.37     66.41 o 
 -10  16   2     1683.77     1736.28     65.43 o 
  -8  16   2     2319.21     2348.30     72.56 o 
  -6  16   2     2594.39     2694.90     76.55 o 
  -4  16   2     8734.16     8731.90    168.42 o 
  -2  16   2     1453.51     1578.59    112.95 o 
   0  16   2     6557.24     6752.65    206.49 o 
   2  16   2     3288.26     3202.00     94.34 o 
   4  16   2     3150.81     3244.62     81.94 o 
   6  16   2     1866.24     1810.31     62.32 o 
   8  16   2      483.15      550.19     43.13 o 
  10  16   2      245.57      360.90     85.40 o 
  -9  17   2      242.77      329.07     42.96 o 
  -7  17   2      279.93      404.85     41.32 o 
  -5  17   2        4.56       -1.76     31.15 o 
  -3  17   2       70.13       54.78     50.54 o 
  -1  17   2      739.17      782.60     67.85 o 
   1  17   2      662.32      732.98     69.13 o 
   3  17   2      421.05      457.25     71.41 o 
   5  17   2      452.06      489.40     39.89 o 
   7  17   2     1215.90     1336.10     58.29 o 
   9  17   2      589.41      655.68     96.42 o 
  -8  18   2     1264.97     1465.12    139.49 o 
  -6  18   2     2242.01     2431.18     91.85 o 
  -4  18   2     3725.40     3454.19    137.24 o 
  -2  18   2     2575.73     2735.09    121.65 o 
   0  18   2      943.33      998.05     79.87 o 
   2  18   2     5780.01     6125.22    198.67 o 
   4  18   2      967.99      974.31     72.51 o 
   6  18   2      710.96      682.65     47.37 o 
  -5  19   2       21.28      -82.65     82.65 o 
  -3  19   2        4.50        9.36     61.34 o 
  -1  19   2       61.70       86.32     64.20 o 
   1  19   2      310.81      343.65     69.13 o 
   3  19   2      308.66      190.09     66.23 o 
 -19   1   3      719.26      871.34     80.83 o 
 -17   1   3      597.15      727.30     99.18 o 
 -13   1   3     1266.29     1280.82     48.97 o 
 -11   1   3      245.28      251.49     16.40 o 
  -9   1   3     1581.76     1543.89     32.24 o 
  -7   1   3      164.79      196.48     13.35 o 
  -5   1   3       70.45       66.83      8.02 o 
  -3   1   3    23269.15    24575.67    332.57 o 
  -1   1   3      755.96      934.55     14.79 o 
   1   1   3     4511.23     5176.86     72.46 o 
   3   1   3     7632.99     8376.96    116.00 o 
   5   1   3     7783.23     8353.19    117.09 o 
   7   1   3     6734.97     6696.29    107.31 o 
   9   1   3     5032.19     5071.29     91.91 o 
  11   1   3     4342.81     4419.11     80.38 o 
  13   1   3     2598.08     2562.10    123.97 o 
  17   1   3      820.10      919.98     83.70 o 
 -18   2   3       15.37        4.33     75.76 o 
 -16   2   3      102.44      202.08     53.33 o 
 -14   2   3       69.01       34.78     28.07 o 
 -12   2   3      392.23      353.53     30.49 o 
 -10   2   3       21.07       28.65     12.63 o 
  -8   2   3      112.19      177.33     16.91 o 
  -6   2   3      197.36      187.51     11.11 o 
  -4   2   3     2057.85     2237.60     34.24 o 
  -2   2   3      129.05       89.79     12.53 o 
   0   2   3       59.32       34.81      4.01 o 
   2   2   3      177.58      189.54      7.13 o 
   4   2   3       15.17        2.70      5.51 o 
   6   2   3      441.50      485.37     17.86 o 
   8   2   3       13.42       29.53     10.78 o 
  10   2   3      163.29      130.40     18.06 o 
  12   2   3        8.61      -12.39     22.57 o 
  14   2   3       21.99        8.42     37.05 o 
  16   2   3      249.98      167.27     58.34 o 
 -19   3   3      149.38      175.41     61.52 o 
 -17   3   3      534.53      532.64     66.15 o 
 -15   3   3     1521.02     1482.88     71.76 o 
 -13   3   3      119.79      125.87     25.01 o 
 -11   3   3     1285.36     1238.99     34.18 o 
  -9   3   3        4.98       10.52     11.37 o 
  -7   3   3       15.94       10.92      7.59 o 
  -5   3   3       16.43       26.00     12.29 o 
  -3   3   3     1006.17     1033.65     32.32 o 
  -1   3   3    26497.33    28545.07    385.20 o 
   1   3   3    16831.35    18357.49    249.41 o 
   3   3   3      232.44      254.77      7.91 o 
   5   3   3    24391.70    25688.88    379.14 o 
   7   3   3     4118.37     4354.65     66.48 o 
   9   3   3     4931.29     4808.64     83.50 o 
  11   3   3     3618.92     3443.94    102.26 o 
  13   3   3     1849.17     1840.25     60.04 o 
  15   3   3     1078.33     1016.53     57.96 o 
  17   3   3      393.52      323.15     68.10 o 
 -18   4   3        1.05      -13.26     57.24 o 
 -16   4   3        1.67      -29.01     29.01 o 
 -14   4   3      704.71      645.50     35.75 o 
 -12   4   3       20.02       10.28     21.39 o 
 -10   4   3       96.58      112.58     19.29 o 
  -8   4   3      637.34      659.25     18.48 o 
  -6   4   3     2389.51     2497.33     40.33 o 
  -4   4   3       50.69       38.77      6.57 o 
  -2   4   3      135.06      145.92      7.37 o 
   0   4   3       62.77       61.55      5.53 o 
   2   4   3     1763.99     2051.53     32.13 o 
   4   4   3     1081.36     1169.46     25.61 o 
   6   4   3     1854.84     1985.61     38.86 o 
   8   4   3      366.88      352.14     22.60 o 
  10   4   3        3.39       -1.19     20.52 o 
  12   4   3        4.76      -16.83     23.17 o 
  14   4   3       45.03       12.68     30.60 o 
  16   4   3      271.18      324.56     79.89 o 
 -17   5   3      838.76      931.27     48.62 o 
 -15   5   3      929.07      847.68     42.51 o 
 -13   5   3      864.52      829.73     37.51 o 
 -11   5   3      580.00      573.90     31.41 o 
  -9   5   3     3739.42     3505.08     73.04 o 
  -7   5   3      337.53      350.07     13.35 o 
  -5   5   3      215.07      205.10      8.73 o 
  -3   5   3     1230.66     1327.95     24.57 o 
  -1   5   3     1484.87     1610.04     26.86 o 
   1   5   3     3801.64     3996.29     58.25 o 
   3   5   3    15224.13    16014.66    241.82 o 
   5   5   3     1785.74     1721.96     54.84 o 
   7   5   3     6266.87     6186.55    115.79 o 
   9   5   3     6665.66     6162.24    123.27 o 
  11   5   3     2424.48     2197.10     65.37 o 
  13   5   3     1766.43     1709.09    121.22 o 
  15   5   3     1173.47     1129.18     59.87 o 
 -18   6   3      135.28      121.33     39.48 o 
 -16   6   3       68.23       86.42     34.13 o 
 -14   6   3      121.64       78.62     29.60 o 
 -12   6   3      556.91      546.22     31.74 o 
 -10   6   3      523.09      490.97     33.40 o 
  -8   6   3     1459.94     1410.21     41.26 o 
  -6   6   3        8.30       -1.39     10.19 o 
  -4   6   3     1208.28     1230.45     23.81 o 
  -2   6   3      253.82      247.60     10.34 o 
   0   6   3       10.02        2.92      9.04 o 
   2   6   3     1494.15     1694.69     28.63 o 
   4   6   3     2079.49     2084.49     38.85 o 
   6   6   3       89.94       70.65     16.44 o 
   8   6   3      218.76      176.78     21.18 o 
  10   6   3        0.45      -13.80     22.99 o 
  12   6   3      149.23      168.19     28.34 o 
  14   6   3      168.76      114.59     35.39 o 
  16   6   3      589.00      609.15     56.86 o 
 -17   7   3      626.26      609.22     64.92 o 
 -15   7   3      285.30      274.35     35.03 o 
 -13   7   3     1479.14     1414.38     50.09 o 
 -11   7   3     2386.67     2257.86     66.01 o 
  -9   7   3      625.43      637.92     28.79 o 
  -7   7   3       46.19       13.47     16.69 o 
  -5   7   3      300.89      332.15     16.43 o 
  -3   7   3       51.69       46.26     10.88 o 
  -1   7   3     2536.79     2888.57     47.02 o 
   1   7   3     4025.98     4217.46     63.26 o 
   3   7   3     4917.36     4863.04     71.39 o 
   5   7   3     3787.55     3677.87     74.61 o 
   7   7   3     5008.75     4798.10    130.93 o 
   9   7   3     2178.02     2147.97     80.72 o 
  11   7   3     3378.32     3078.02    105.51 o 
  13   7   3     1109.59     1123.78     47.85 o 
  15   7   3      715.28      562.20     60.29 o 
 -16   8   3        1.25       30.69     35.70 o 
 -14   8   3       58.94       63.45     29.53 o 
 -12   8   3      126.93      127.77     27.91 o 
 -10   8   3      118.97       86.37     22.29 o 
  -8   8   3      135.62      124.61     22.24 o 
  -6   8   3     2857.12     2667.39     50.46 o 
  -4   8   3      804.24      824.01     21.56 o 
  -2   8   3      246.07      254.45     13.90 o 
   0   8   3       68.89       67.07     11.62 o 
   2   8   3        3.10       -7.09      8.78 o 
   4   8   3      147.73      130.72     18.29 o 
   6   8   3       59.80       73.72     18.47 o 
   8   8   3       11.82       38.20     22.09 o 
  10   8   3        0.94      -19.55     23.54 o 
  12   8   3       98.72       85.77     30.69 o 
  14   8   3      346.97      343.09     39.23 o 
  16   8   3        8.06        5.51     50.65 o 
 -17   9   3      356.79      352.22     50.85 o 
 -15   9   3      555.69      507.54     50.57 o 
 -13   9   3      579.07      525.96     48.51 o 
 -11   9   3     1616.20     1508.51     52.94 o 
  -9   9   3     1692.66     1574.98     57.26 o 
  -7   9   3       13.17      -17.88     17.88 o 
  -5   9   3      777.90      726.27     23.52 o 
  -3   9   3       17.27       -2.43     10.58 o 
  -1   9   3     2590.25     2476.78     42.47 o 
   1   9   3     2181.26     2153.61     38.08 o 
   3   9   3     2549.58     2686.34     50.94 o 
   5   9   3     4681.29     4396.53     88.71 o 
   7   9   3     2353.12     2350.13     59.84 o 
   9   9   3     2454.57     2247.58     86.54 o 
  11   9   3     3026.83     2819.39    104.98 o 
  13   9   3      562.43      541.94     53.68 o 
  15   9   3      567.84      594.88     74.70 o 
 -16  10   3       79.34       86.85     39.07 o 
 -14  10   3      196.74      228.02     41.96 o 
 -12  10   3       20.86       53.08     29.34 o 
 -10  10   3       68.02       49.15     25.45 o 
  -8  10   3      477.11      408.10     27.29 o 
  -6  10   3     1276.82     1344.04     44.54 o 
  -4  10   3      399.64      390.25     19.06 o 
  -2  10   3        2.28       13.63     14.37 o 
   0  10   3       10.04      -11.77     11.77 o 
   2  10   3       66.30       52.56     11.75 o 
   4  10   3       38.63       59.38     28.28 o 
   6  10   3      389.80      293.61     25.01 o 
   8  10   3       64.94       32.41     25.60 o 
  10  10   3      108.50      171.00     29.90 o 
  12  10   3      296.88      252.53     35.42 o 
  14  10   3      534.74      584.87     46.38 o 
 -15  11   3      280.51      296.16     39.94 o 
 -13  11   3      861.89      781.02     50.10 o 
 -11  11   3      489.72      474.53     34.40 o 
  -9  11   3      472.92      372.51     30.97 o 
  -7  11   3      453.42      405.33     28.37 o 
  -5  11   3       23.00       -6.32     18.40 o 
  -3  11   3      122.16      129.70     14.74 o 
  -1  11   3      312.21      367.14     17.78 o 
   1  11   3     1004.17     1031.81     32.85 o 
   3  11   3     5881.67     5610.60    126.45 o 
   5  11   3      364.24      348.43     27.53 o 
   7  11   3     2548.52     2238.23    138.67 o 
   9  11   3     2343.12     2210.26    202.49 o 
  11  11   3     1256.14     1029.14    110.20 o 
  13  11   3      813.30      748.46     47.56 o 
 -14  12   3      299.23      311.31     41.75 o 
 -12  12   3       30.73       30.41     32.94 o 
 -10  12   3       17.96       67.31     47.32 o 
  -8  12   3      181.15      162.74     27.58 o 
  -6  12   3        4.80      -11.81     22.89 o 
  -4  12   3       13.82       -9.05     20.47 o 
  -2  12   3       19.93       29.55     14.80 o 
   0  12   3       40.99       42.42     15.23 o 
   2  12   3      375.38      323.87     25.60 o 
   4  12   3       16.39       45.50     22.27 o 
   6  12   3      909.57      780.75     38.97 o 
   8  12   3      102.08       83.98     29.76 o 
  10  12   3        2.22      -17.32     29.43 o 
  12  12   3       14.14       19.99     34.27 o 
 -13  13   3        9.08      -34.83     34.83 o 
 -11  13   3      282.31      301.01     43.55 o 
  -9  13   3      359.03      316.24     33.78 o 
  -7  13   3       19.78       26.91     26.88 o 
  -5  13   3      100.37      121.70     24.61 o 
  -3  13   3      559.46      555.87     30.37 o 
  -1  13   3     1526.77     1527.13     37.08 o 
   1  13   3     1229.60     1203.06     41.85 o 
   3  13   3     1144.58     1088.67     40.69 o 
   5  13   3     2810.40     2706.94     69.98 o 
   7  13   3     1538.45     1532.15     54.24 o 
   9  13   3      770.74      716.51     41.85 o 
  11  13   3     1343.38     1303.89     60.44 o 
 -12  14   3      624.05      605.76     54.87 o 
 -10  14   3       70.65       30.04     34.65 o 
  -8  14   3       56.25       41.39     28.68 o 
  -6  14   3        3.18       18.16     26.86 o 
  -4  14   3       31.50       17.07     24.25 o 
  -2  14   3      322.27      322.71     29.03 o 
   0  14   3       10.96        6.37     23.47 o 
   2  14   3       12.64       44.49     25.33 o 
   4  14   3       39.25       -6.22     25.41 o 
   6  14   3       28.67      -14.42     29.36 o 
   8  14   3       70.38       68.77     31.86 o 
  10  14   3       29.33       68.73     34.45 o 
 -11  15   3      140.72      137.66     37.74 o 
  -9  15   3      225.89      215.91     34.61 o 
  -7  15   3       31.82       60.57     40.15 o 
  -5  15   3       10.39       21.69     27.58 o 
  -3  15   3      570.36      618.13     36.74 o 
  -1  15   3      396.72      394.86     51.38 o 
   1  15   3      395.56      382.03     32.66 o 
   3  15   3     1701.71     1635.48     76.74 o 
   5  15   3      777.80      797.89     42.51 o 
   7  15   3      623.18      618.28     55.21 o 
   9  15   3     1171.86     1106.32     52.99 o 
 -10  16   3       40.85        3.11     37.93 o 
  -8  16   3        4.85      -11.42     32.95 o 
  -6  16   3      497.44      507.30     38.76 o 
  -4  16   3      528.09      515.11     37.99 o 
  -2  16   3      235.65      273.40     54.44 o 
   0  16   3        0.47      101.28     49.65 o 
   2  16   3      156.64      159.01     36.06 o 
   4  16   3       22.36       -2.79     38.17 o 
   6  16   3      213.35      222.51     39.15 o 
   8  16   3       10.15      -11.17     34.14 o 
  -9  17   3       84.98      141.75     39.60 o 
  -7  17   3       59.49       20.88     35.94 o 
  -5  17   3        6.70       18.13     32.64 o 
  -3  17   3      243.97      243.16     55.29 o 
  -1  17   3      429.90      411.30     59.20 o 
   1  17   3      467.59      441.19     61.15 o 
   3  17   3      188.98      173.98     41.16 o 
   5  17   3      870.93      813.36     46.95 o 
   7  17   3      945.30      865.65     60.44 o 
  -8  18   3       24.00       37.26     44.16 o 
  -6  18   3        1.76        5.23     42.55 o 
  -4  18   3       89.72      162.81     60.29 o 
  -2  18   3      187.90      288.66     55.49 o 
   0  18   3       61.88       68.92    122.59 o 
   2  18   3       20.76       29.42     51.60 o 
   4  18   3       32.59      -11.09     42.42 o 
   6  18   3      101.27       61.57     42.92 o 
  -5  19   3       32.41       22.04     90.91 o 
  -3  19   3       87.05       63.36     62.34 o 
  -1  19   3      402.12      394.86     93.67 o 
   1  19   3      600.81      516.44     74.98 o 
   3  19   3      503.39      545.48     96.42 o 
 -18   0   4     1639.04     2033.15    146.01 o 
 -16   0   4     1652.21     1702.55    129.48 o 
 -14   0   4     1917.08     2214.67     66.33 o 
 -12   0   4     9893.86     9845.53    202.00 o 
 -10   0   4    17579.46    16835.14    330.85 o 
  -8   0   4    31063.12    33163.04    637.07 o 
  -6   0   4    45412.31    46858.81    892.98 o 
  -4   0   4    11904.98    12607.70    243.64 o 
  -2   0   4    17499.60    19471.10    374.41 o 
   0   0   4     3533.78     4098.17     81.64 o 
   2   0   4    29530.10    30528.24    582.64 o 
   4   0   4    35141.44    36460.62    696.46 o 
   6   0   4     2028.16     1831.66     46.38 o 
   8   0   4     1468.78     1447.33     42.92 o 
  10   0   4     3306.68     3140.98     77.45 o 
  12   0   4     2545.51     2559.54     91.00 o 
  14   0   4       26.53      -68.87     68.87 o 
  16   0   4      397.65      424.26     99.18 o 
 -19   1   4      878.46      927.91    146.01 o 
 -17   1   4      532.61      552.37     62.75 o 
 -15   1   4      930.09      916.44     39.23 o 
 -13   1   4     2188.05     2247.10     67.56 o 
 -11   1   4       44.07       42.67     13.67 o 
  -9   1   4      446.83      437.30     16.54 o 
  -7   1   4      210.15      237.41     10.78 o 
  -5   1   4      341.10      351.83     10.64 o 
  -3   1   4    27671.74    30070.91    405.63 o 
  -1   1   4     6949.22     7774.90    107.16 o 
   1   1   4    14054.14    14993.14    203.94 o 
   3   1   4    17649.88    18437.99    250.71 o 
   5   1   4    11739.11    11650.81    161.68 o 
   7   1   4    15680.19    15589.38    271.46 o 
   9   1   4     5824.66     5770.87     87.90 o 
  11   1   4     4622.22     4645.70     83.99 o 
  13   1   4     3401.29     3377.90     95.56 o 
  15   1   4     1717.01     1644.70    129.48 o 
  17   1   4      717.56      782.40    107.44 o 
 -18   2   4      837.56      845.98     75.90 o 
 -16   2   4     2742.01     2813.44     89.76 o 
 -14   2   4    14021.03    13986.34    250.14 o 
 -12   2   4     9716.76     9677.49    171.48 o 
 -10   2   4    20011.69    20424.98    281.69 o 
  -8   2   4    20356.59    20759.82    308.94 o 
  -6   2   4    28648.29    28713.27    427.98 o 
  -4   2   4    40153.59    42852.72    576.98 o 
  -2   2   4   279947.00   264096.84   3983.42 o 
   0   2   4    35222.35    38079.96    512.57 o 
   2   2   4     6019.55     6279.64     95.74 o 
   4   2   4      817.17      718.03     18.59 o 
   6   2   4    29185.59    30375.04    412.62 o 
   8   2   4      367.17      357.99     15.40 o 
  10   2   4     1700.65     1572.70     40.34 o 
  12   2   4       97.59      132.43     26.63 o 
  14   2   4      399.41      367.67     42.91 o 
  16   2   4      199.52      198.16     81.27 o 
 -19   3   4      162.07      177.49     64.20 o 
 -17   3   4      333.28      343.73     81.02 o 
 -15   3   4     2476.33     2456.90     67.52 o 
 -13   3   4      220.56      262.85     26.26 o 
 -11   3   4      261.61      280.04     21.31 o 
  -9   3   4       25.45       25.15     15.61 o 
  -7   3   4       14.92       10.53      8.06 o 
  -5   3   4      802.24      904.14     25.74 o 
  -3   3   4     4173.11     4656.88     66.10 o 
  -1   3   4    21822.12    23420.28    317.24 o 
   1   3   4    14045.12    15054.02    205.03 o 
   3   3   4      454.20      676.51     16.86 o 
   5   3   4    30869.42    31905.87    432.46 o 
   7   3   4     8099.03     8173.40    117.32 o 
   9   3   4     3870.59     3702.48     78.18 o 
  11   3   4     5766.38     5451.25    171.61 o 
  13   3   4     2419.92     2340.90     64.88 o 
  15   3   4      750.13      841.60     69.13 o 
 -18   4   4      688.92      802.60     76.78 o 
 -16   4   4     3263.67     3373.51     83.18 o 
 -14   4   4     2164.08     2138.22     60.83 o 
 -12   4   4     7627.84     7276.94    137.79 o 
 -10   4   4    13015.53    12945.50    201.46 o 
  -8   4   4    42703.50    43042.04    582.12 o 
  -6   4   4    33361.27    34175.45    462.46 o 
  -4   4   4    10720.46    10606.22    146.78 o 
  -2   4   4    20182.27    20957.21    284.62 o 
   0   4   4    47489.11    50731.17    682.76 o 
   2   4   4     3291.78     3054.28     45.71 o 
   4   4   4    57095.76    59825.05    886.06 o 
   6   4   4     2623.14     2139.22     42.17 o 
   8   4   4       42.72       57.27     18.47 o 
  10   4   4      210.38      254.42     25.66 o 
  12   4   4       18.24       45.75     24.88 o 
  14   4   4        3.07       -6.99     29.90 o 
  16   4   4       43.40        4.26     51.38 o 
 -17   5   4      737.76      729.27     44.69 o 
 -15   5   4     1063.72     1156.97     47.13 o 
 -13   5   4      736.98      746.28     34.94 o 
 -11   5   4      647.88      660.62     30.69 o 
  -9   5   4      727.14      710.53     23.47 o 
  -7   5   4      371.88      415.78     14.46 o 
  -5   5   4     1030.33     1094.54     22.53 o 
  -3   5   4     6183.25     6735.32     95.24 o 
  -1   5   4     3407.69     3454.94     51.62 o 
   1   5   4     7036.30     7076.67     99.68 o 
   3   5   4    29373.23    30664.10    457.71 o 
   5   5   4     7317.46     7069.03    112.25 o 
   7   5   4     9892.44     9639.25    173.30 o 
   9   5   4     8068.19     7730.72    144.92 o 
  11   5   4     3806.37     3585.95    127.64 o 
  13   5   4     2416.32     2438.82     68.07 o 
  15   5   4     2508.23     2629.56    165.82 o 
 -18   6   4      642.17      727.69     48.51 o 
 -16   6   4     2429.20     2536.52     73.57 o 
 -14   6   4     7666.54     7531.44    147.68 o 
 -12   6   4     6075.40     6030.93    160.35 o 
 -10   6   4    18175.18    17301.05    300.89 o 
  -8   6   4     4305.22     4318.22     74.57 o 
  -6   6   4    30468.93    31534.07    428.51 o 
  -4   6   4    21794.75    21755.36    296.74 o 
  -2   6   4    42027.87    43521.05    587.59 o 
   0   6   4    28242.62    30420.69    412.09 o 
   2   6   4     5333.47     5378.42     77.84 o 
   4   6   4     1093.65      849.18     23.48 o 
   6   6   4     8827.62     9084.33    164.33 o 
   8   6   4     1872.94     1769.62     49.12 o 
  10   6   4      116.48       61.75     24.08 o 
  12   6   4       50.42       30.40     26.26 o 
  14   6   4       25.66       -0.96     31.71 o 
  16   6   4      951.21      857.98     62.03 o 
 -17   7   4      757.49      825.63     49.47 o 
 -15   7   4      456.23      462.63     37.59 o 
 -13   7   4      899.87      863.53     39.83 o 
 -11   7   4      963.39      834.38     47.72 o 
  -9   7   4       68.21       75.42     18.92 o 
  -7   7   4       69.12       66.92     13.55 o 
  -5   7   4     2990.13     3090.71     49.31 o 
  -3   7   4     1853.12     1704.20     30.74 o 
  -1   7   4     6186.57     6521.39     94.07 o 
   1   7   4     5456.48     5545.88     80.69 o 
   3   7   4     4501.68     4339.11     87.60 o 
   5   7   4     9261.64     8922.23    160.94 o 
   7   7   4     6359.21     6063.73    116.78 o 
   9   7   4     2969.48     3042.78     71.08 o 
  11   7   4     4036.80     3686.39     85.76 o 
  13   7   4     2412.03     2430.76     77.40 o 
  15   7   4      124.32       81.48     37.89 o 
 -16   8   4     2005.72     2143.69     71.52 o 
 -14   8   4     4277.92     4146.71    110.15 o 
 -12   8   4     4475.95     4259.26     92.35 o 
 -10   8   4     2968.46     2951.29     69.11 o 
  -8   8   4    76595.33    73914.67   1234.52 o 
  -6   8   4     5072.77     4872.29     82.67 o 
  -4   8   4    17591.36    17424.54    240.49 o 
  -2   8   4    23208.08    22810.76    312.24 o 
   0   8   4    19052.55    18838.78    258.88 o 
   2   8   4    13714.49    13550.94    188.56 o 
   4   8   4    12378.56    12473.65    219.38 o 
   6   8   4     3456.41     3371.77     73.50 o 
   8   8   4      693.70      581.72     30.69 o 
  10   8   4       28.01        9.17     25.98 o 
  12   8   4      228.09      303.25     34.23 o 
  14   8   4      352.31      336.18     39.94 o 
 -17   9   4      302.05      293.17     42.61 o 
 -15   9   4      988.15      928.22     48.15 o 
 -13   9   4      340.51      354.95     35.62 o 
 -11   9   4      546.90      552.08     34.23 o 
  -9   9   4      352.58      325.42     27.38 o 
  -7   9   4       10.65       17.83     19.04 o 
  -5   9   4     4130.44     4173.40     72.67 o 
  -3   9   4      359.88      376.42     18.28 o 
  -1   9   4     3356.75     3311.75     53.71 o 
   1   9   4     4282.24     4296.16     84.19 o 
   3   9   4     7197.20     7212.94    133.73 o 
   5   9   4    10105.47     9685.70    176.04 o 
   7   9   4     3696.79     3480.38     77.29 o 
   9   9   4     2757.19     2349.59     62.26 o 
  11   9   4     2823.19     2779.45     74.69 o 
  13   9   4     2551.97     2442.65     73.39 o 
  15   9   4      394.70      410.63     48.91 o 
 -16  10   4     1177.23     1229.07     57.17 o 
 -14  10   4     3289.66     3335.40     86.73 o 
 -12  10   4     5158.08     5068.37    109.95 o 
 -10  10   4     5671.12     5534.39    113.03 o 
  -8  10   4     3148.93     3093.14     70.74 o 
  -6  10   4    17152.32    16501.88    287.78 o 
  -4  10   4     9966.32     9976.02    143.18 o 
  -2  10   4    13742.30    13937.02    195.32 o 
   0  10   4    13334.72    13535.70    189.83 o 
   2  10   4     4361.62     4059.40     72.01 o 
   4  10   4     1339.76     1409.74     46.52 o 
   6  10   4     3335.84     2974.35     69.01 o 
   8  10   4      313.73      348.16     30.42 o 
  10  10   4      500.84      417.41     34.25 o 
  12  10   4      105.04       76.49     34.32 o 
  14  10   4       39.60        6.71     37.71 o 
 -15  11   4      262.05      298.06     39.72 o 
 -13  11   4      269.60      310.56     35.86 o 
 -11  11   4      183.76      157.50     30.60 o 
  -9  11   4      212.03      181.17     27.14 o 
  -7  11   4      297.77      323.01     26.47 o 
  -5  11   4      572.77      559.39     28.96 o 
  -3  11   4     1985.31     1938.04     38.89 o 
  -1  11   4     1536.77     1556.88     34.01 o 
   1  11   4     2888.96     2874.35     69.88 o 
   3  11   4     7601.82     7175.81    136.03 o 
   5  11   4     1460.63     1457.28     46.80 o 
   7  11   4     3238.13     2961.57    102.59 o 
   9  11   4     4610.35     4558.17    100.96 o 
  11  11   4     2044.27     2063.86     65.95 o 
  13  11   4      944.92      938.37     51.50 o 
 -14  12   4     1793.41     1765.48     64.35 o 
 -12  12   4     1294.82     1358.72     52.58 o 
 -10  12   4     7052.74     6706.30    134.71 o 
  -8  12   4    17211.15    16668.73    295.30 o 
  -6  12   4     8092.01     7968.88    150.36 o 
  -4  12   4     8462.68     8110.17    150.75 o 
  -2  12   4     6518.79     6559.56     99.15 o 
   0  12   4    17216.02    17151.51    240.17 o 
   2  12   4     1504.08     1610.75     46.83 o 
   4  12   4     8582.83     8298.26    156.96 o 
   6  12   4     1112.98     1083.02     42.27 o 
   8  12   4      806.65      778.61     41.42 o 
  10  12   4       21.34       26.82     31.62 o 
  12  12   4       65.01       11.63     36.31 o 
 -13  13   4       24.79       -7.17     36.41 o 
 -11  13   4      134.86      114.18     35.43 o 
  -9  13   4       21.79       12.92     28.37 o 
  -7  13   4       14.33       -1.92     26.55 o 
  -5  13   4      731.45      773.97     35.25 o 
  -3  13   4      243.12      277.62     29.43 o 
  -1  13   4     1897.19     1877.28     59.96 o 
   1  13   4     2555.03     2475.29     84.29 o 
   3  13   4     1895.67     1903.94     56.05 o 
   5  13   4     6386.73     5950.97    135.20 o 
   7  13   4     1457.40     1365.83     51.19 o 
   9  13   4      561.57      565.82     41.27 o 
  11  13   4     1729.14     1671.89     63.20 o 
 -12  14   4     2259.85     2176.35     71.48 o 
 -10  14   4     2327.72     2222.36     79.13 o 
  -8  14   4     4320.09     4269.48    101.40 o 
  -6  14   4     5909.51     5680.17    117.26 o 
  -4  14   4     3904.58     3953.88     87.77 o 
  -2  14   4    11041.14    10919.76    199.03 o 
   0  14   4     3923.89     3996.02     87.22 o 
   2  14   4     2566.90     2371.12     63.02 o 
   4  14   4      883.17      871.74     41.35 o 
   6  14   4     2666.31     2455.29     69.28 o 
   8  14   4       23.31       13.36     41.23 o 
  10  14   4      505.84      582.24     44.51 o 
 -11  15   4       18.06      -34.35     36.80 o 
  -9  15   4      101.91       48.00     33.37 o 
  -7  15   4       22.67       -0.44     34.99 o 
  -5  15   4      379.95      354.42     33.41 o 
  -3  15   4     1450.83     1432.64     51.28 o 
  -1  15   4      595.38      623.15     58.44 o 
   1  15   4     1932.59     1908.47     58.68 o 
   3  15   4     1955.12     1839.12     59.30 o 
   5  15   4     1063.31     1045.12     53.79 o 
   7  15   4     1781.54     1619.67     65.21 o 
   9  15   4     2687.25     2674.01     80.83 o 
 -10  16   4     1660.63     1708.47     97.54 o 
  -8  16   4     4422.34     4574.01    105.99 o 
  -6  16   4     2645.44     2753.14    117.70 o 
  -4  16   4     3656.32     3793.34     88.73 o 
  -2  16   4     3626.37     3524.65    131.48 o 
   0  16   4     2313.37     2264.79    101.24 o 
   2  16   4     1730.56     1735.18     67.20 o 
   4  16   4     2222.86     2114.97     77.78 o 
   6  16   4      400.87      348.19     38.84 o 
   8  16   4      556.08      638.80     63.92 o 
  -9  17   4       35.19       41.73     38.25 o 
  -7  17   4       73.52       65.84     36.70 o 
  -5  17   4        4.96      -12.24     37.05 o 
  -3  17   4      611.38      597.71     67.19 o 
  -1  17   4      658.29      756.05     68.10 o 
   1  17   4      596.34      655.86     68.18 o 
   3  17   4     1007.48     1028.44     97.60 o 
   5  17   4     1138.45     1165.24     55.27 o 
   7  17   4     1312.20     1361.87     58.63 o 
  -8  18   4     1586.05     1746.22     77.37 o 
  -6  18   4     2298.34     2417.28     89.27 o 
  -4  18   4     1693.46     1843.10     98.25 o 
  -2  18   4     5485.49     5848.78    268.61 o 
   0  18   4     1191.33     1317.14    106.07 o 
   2  18   4     1450.64     1483.86    121.22 o 
   4  18   4      307.24      289.81     49.00 o 
   6  18   4     1614.69     1688.63     97.80 o 
  -5  19   4       16.15      -41.32     88.16 o 
  -3  19   4      495.10      512.47     74.03 o 
  -1  19   4      558.31      723.14     78.88 o 
   1  19   4      839.88     1134.14     87.66 o 
   3  19   4      155.14      258.96     96.42 o 
 -19   1   5      505.25      531.92     70.05 o 
 -17   1   5      392.42      341.25     58.34 o 
 -15   1   5       94.83       93.88     26.88 o 
 -13   1   5     1309.11     1277.07     36.35 o 
 -11   1   5       16.07        1.62     16.10 o 
  -9   1   5      294.63      282.22     25.44 o 
  -7   1   5     1219.30     1479.86     27.45 o 
  -5   1   5     1734.34     1785.25     29.05 o 
  -3   1   5    16479.48    18067.43    246.12 o 
  -1   1   5     9121.60     9927.34    149.45 o 
   1   1   5    14021.75    15583.30    212.38 o 
   3   1   5    19182.71    20782.22    283.30 o 
   5   1   5     5965.71     6042.71     87.87 o 
   7   1   5    10730.39    11325.58    184.60 o 
   9   1   5     5303.61     5290.18     88.33 o 
  11   1   5     2623.94     2697.09     86.54 o 
  13   1   5     1487.68     1484.91    115.71 o 
  15   1   5     1194.88     1360.94    123.97 o 
 -18   2   5       46.92       57.91     49.65 o 
 -16   2   5       20.89       63.76     29.24 o 
 -14   2   5      150.46      166.15     26.88 o 
 -12   2   5      513.42      509.39     20.79 o 
 -10   2   5       11.23       -3.51     11.11 o 
  -8   2   5       93.30      157.42     13.61 o 
  -6   2   5      112.00      107.43      8.83 o 
  -4   2   5     4093.24     4557.83     65.56 o 
  -2   2   5      201.99      208.64      7.25 o 
   0   2   5        9.53        0.98      4.80 o 
   2   2   5      135.28      131.67      7.44 o 
   4   2   5     3791.89     4117.19     61.31 o 
   6   2   5      411.85      423.44     15.21 o 
   8   2   5      844.85      792.53     27.11 o 
  10   2   5      383.15      378.31     26.24 o 
  12   2   5      150.56      101.83     26.42 o 
  14   2   5       38.11       75.76     52.60 o 
  16   2   5      142.49      156.26     59.39 o 
 -19   3   5      309.40      344.15     67.02 o 
 -17   3   5      236.71      261.82     44.17 o 
 -15   3   5      958.52      918.61     40.88 o 
 -13   3   5      273.50      257.57     25.89 o 
 -11   3   5        5.01       10.88     18.29 o 
  -9   3   5       37.80       41.28     10.74 o 
  -7   3   5       44.41       41.67      8.89 o 
  -5   3   5     3464.39     3748.23     76.19 o 
  -3   3   5     2049.31     2339.44     36.34 o 
  -1   3   5     9102.84     9757.93    134.48 o 
   1   3   5    14009.32    15501.60    211.79 o 
   3   3   5      320.90      313.33     10.88 o 
   5   3   5    10789.07    11170.10    181.67 o 
   7   3   5     7472.06     7592.52    110.36 o 
   9   3   5     2931.74     2923.42     83.50 o 
  11   3   5     3004.90     3206.29    166.67 o 
  13   3   5     1319.62     1370.03     52.89 o 
  15   3   5      527.62      532.03     65.06 o 
 -18   4   5       79.46       72.19     57.44 o 
 -16   4   5      359.89      360.45     35.99 o 
 -14   4   5      494.62      547.21     39.37 o 
 -12   4   5       12.02      -14.52     20.03 o 
 -10   4   5     1093.28     1094.20     29.09 o 
  -8   4   5      538.62      573.34     23.66 o 
  -6   4   5      250.29      305.58     11.64 o 
  -4   4   5      172.73      186.74     11.18 o 
  -2   4   5     1749.25     2005.22     32.21 o 
   0   4   5       53.35       34.11      6.85 o 
   2   4   5     9236.64    10200.69    141.69 o 
   4   4   5      118.08      137.39      8.88 o 
   6   4   5     1421.56     1456.21     28.16 o 
   8   4   5      290.92      306.23     22.67 o 
  10   4   5      329.66      256.86     30.62 o 
  12   4   5       37.77       15.80     26.66 o 
  14   4   5       34.25       73.02     40.16 o 
  16   4   5      413.39      544.52     74.03 o 
 -19   5   5      618.94      821.67     75.30 o 
 -17   5   5      136.24      117.43     35.44 o 
 -15   5   5      372.81      408.47     33.71 o 
 -13   5   5      396.08      448.62     30.58 o 
 -11   5   5       33.47       54.23     20.59 o 
  -9   5   5      724.07      674.96     19.51 o 
  -7   5   5     4001.97     4058.05     62.02 o 
  -5   5   5      146.32      132.42      9.70 o 
  -3   5   5    10831.65    11514.40    173.09 o 
  -1   5   5     5770.74     5990.18     85.73 o 
   1   5   5     8833.39     9245.86    129.13 o 
   3   5   5    19325.50    20276.74    300.58 o 
   5   5   5     5875.09     5783.68     94.52 o 
   7   5   5     6580.41     6442.86    132.41 o 
   9   5   5     4908.10     4502.19    244.01 o 
  11   5   5     2368.64     1986.17    170.16 o 
  13   5   5     1270.46     1262.89     84.80 o 
  15   5   5     1422.74     1362.10    104.92 o 
 -18   6   5       93.96      150.80     41.75 o 
 -16   6   5        7.92        7.32     30.31 o 
 -14   6   5       61.83       77.88     28.68 o 
 -12   6   5        1.08       12.92     23.36 o 
 -10   6   5     1836.33     1947.81     51.11 o 
  -8   6   5     1415.29     1365.06     28.90 o 
  -6   6   5      111.06      103.25      9.96 o 
  -4   6   5     7564.67     8397.12    119.02 o 
  -2   6   5     1784.28     2052.42     34.74 o 
   0   6   5        2.08       -8.13      8.13 o 
   2   6   5     1095.81     1111.87     26.14 o 
   4   6   5     3734.10     3814.29     65.98 o 
   6   6   5       44.70       40.08     18.40 o 
   8   6   5      182.67      210.51     22.69 o 
  10   6   5       16.20        9.96     22.86 o 
  12   6   5      322.03      304.76     33.39 o 
  14   6   5       71.75       92.88     34.80 o 
  16   6   5        0.15      -38.57     74.38 o 
 -17   7   5      588.93      638.14     54.16 o 
 -15   7   5      154.33      104.61     36.98 o 
 -13   7   5      466.75      430.94     32.94 o 
 -11   7   5      248.07      309.31     26.60 o 
  -9   7   5       72.52       84.71     19.39 o 
  -7   7   5      498.75      442.51     19.51 o 
  -5   7   5     4355.21     4337.47     66.14 o 
  -3   7   5     4705.96     4652.24     69.93 o 
  -1   7   5     3582.87     3691.85     56.47 o 
   1   7   5     3857.08     3831.97     58.55 o 
   3   7   5     3101.88     3221.23     50.93 o 
   5   7   5     7131.18     7005.94    130.35 o 
   7   7   5     4076.27     3907.44     83.11 o 
   9   7   5     2521.51     2651.82     67.33 o 
  11   7   5     1788.60     1618.43     78.73 o 
  13   7   5     1658.16     1589.80     82.64 o 
  15   7   5      178.71      198.58     39.83 o 
 -18   8   5       22.08      -28.79     48.34 o 
 -16   8   5        8.70        4.44     33.85 o 
 -14   8   5        8.55        9.25     30.17 o 
 -12   8   5      152.81      165.99     28.25 o 
 -10   8   5      785.08      812.89     38.23 o 
  -8   8   5      167.59      217.72     37.40 o 
  -6   8   5      526.23      511.96     16.94 o 
  -4   8   5      319.11      407.99     17.08 o 
  -2   8   5        4.56      -10.11     10.11 o 
   0   8   5        1.10       -9.78      9.78 o 
   2   8   5      290.57      352.22     13.93 o 
   4   8   5      406.00      375.80     31.34 o 
   6   8   5       36.67       56.24     20.98 o 
   8   8   5       15.97       49.37     21.91 o 
  10   8   5       23.65      -20.87     24.95 o 
  12   8   5       46.67       54.20     31.05 o 
  14   8   5      127.56      129.37     38.44 o 
 -17   9   5       96.75       63.53     39.45 o 
 -15   9   5      617.08      667.15     42.78 o 
 -13   9   5       75.98       70.06     28.50 o 
 -11   9   5      179.65      138.78     26.60 o 
  -9   9   5      274.77      252.40     32.21 o 
  -7   9   5      454.28      428.35     25.64 o 
  -5   9   5     3976.25     3911.08     62.19 o 
  -3   9   5      973.97     1015.51     32.81 o 
  -1   9   5     2808.48     2790.04     47.09 o 
   1   9   5     4280.14     4296.70     66.49 o 
   3   9   5     4943.59     5003.41     98.30 o 
   5   9   5     6948.15     6500.35    124.43 o 
   7   9   5     1936.66     2018.66     75.95 o 
   9   9   5     1911.42     1628.78     52.43 o 
  11   9   5     1161.63     1166.33     57.52 o 
  13   9   5     2052.04     1950.01    135.99 o 
  15   9   5      185.67      254.81     86.78 o 
 -16  10   5       83.41       95.64     39.45 o 
 -14  10   5       32.78        4.26     33.81 o 
 -12  10   5       13.00       -7.54     27.78 o 
 -10  10   5        4.58       39.11     24.21 o 
  -8  10   5      540.06      539.08     30.07 o 
  -6  10   5      616.69      530.67     36.58 o 
  -4  10   5       23.68       42.99     13.36 o 
  -2  10   5       74.73       71.05     13.56 o 
   0  10   5       13.89        3.00     12.47 o 
   2  10   5      273.27      259.91     22.57 o 
   4  10   5      214.43      309.67     25.75 o 
   6  10   5       56.43       27.19     25.85 o 
   8  10   5       32.06       26.45     25.39 o 
  10  10   5       12.88        6.38     30.49 o 
  12  10   5      104.02      117.67     35.02 o 
  14  10   5      155.40      154.66     38.56 o 
 -15  11   5      128.74      139.99     36.00 o 
 -13  11   5       65.57       34.20     32.08 o 
 -11  11   5       11.92        2.68     26.26 o 
  -9  11   5      247.78      265.44     29.66 o 
  -7  11   5      654.95      658.97     32.84 o 
  -5  11   5      806.21      767.69     34.99 o 
  -3  11   5     4235.14     4139.69     67.14 o 
  -1  11   5     1900.82     1866.56     37.83 o 
   1  11   5     2508.24     2443.57     50.47 o 
   3  11   5     4620.01     4350.57     91.00 o 
   5  11   5     1800.46     1916.89     72.61 o 
   7  11   5     3394.22     3136.89     88.88 o 
   9  11   5     2438.72     2418.94     98.25 o 
  11  11   5     1159.41     1128.97     56.33 o 
  13  11   5      718.89      635.43     46.36 o 
 -14  12   5       57.17       46.54     36.35 o 
 -12  12   5       13.54       48.12     31.81 o 
 -10  12   5       47.78       44.18     27.58 o 
  -8  12   5      279.54      313.39     29.86 o 
  -6  12   5      242.54      252.42     25.21 o 
  -4  12   5       55.04       46.68     18.38 o 
  -2  12   5      344.28      322.54     19.24 o 
   0  12   5        6.04        2.44     17.13 o 
   2  12   5       12.79       20.73     22.86 o 
   4  12   5       91.32       92.97     28.03 o 
   6  12   5      258.88      213.61     28.46 o 
   8  12   5       30.94       39.01     27.72 o 
  10  12   5      319.54      359.00     37.64 o 
  12  12   5       14.28       37.09     37.97 o 
 -13  13   5       89.22       80.30     36.68 o 
 -11  13   5       41.49       59.69     32.30 o 
  -9  13   5       14.31        0.58     26.06 o 
  -7  13   5      566.55      548.58     34.58 o 
  -5  13   5      489.97      433.04     30.86 o 
  -3  13   5      157.27      159.97     20.11 o 
  -1  13   5     2218.05     2087.70     49.00 o 
   1  13   5     2599.45     2377.63     61.69 o 
   3  13   5     1591.46     1564.10     50.83 o 
   5  13   5     3546.08     3307.43     92.65 o 
   7  13   5      734.96      697.34     40.98 o 
   9  13   5      637.37      588.88     41.27 o 
  11  13   5      658.21      535.29     44.01 o 
 -14  14   5       29.74      -22.04     90.91 o 
 -12  14   5       39.02       18.50     33.33 o 
 -10  14   5        1.47      -32.26     32.26 o 
  -8  14   5       58.86       70.71     29.65 o 
  -6  14   5       83.41       65.60     28.29 o 
  -4  14   5     1233.97     1226.89     46.65 o 
  -2  14   5        9.02       24.54     23.34 o 
   0  14   5        5.47      -14.78     23.93 o 
   2  14   5      307.14      349.71     31.04 o 
   4  14   5      911.94      833.05     40.76 o 
   6  14   5       13.57       32.50     36.42 o 
   8  14   5      132.31      118.80     34.91 o 
  10  14   5      572.19      704.53     48.09 o 
 -11  15   5       32.97       -1.00     36.72 o 
  -9  15   5       76.08       57.04     34.65 o 
  -7  15   5        5.38       11.58     31.41 o 
  -5  15   5      654.15      633.25     38.57 o 
  -3  15   5     1238.77     1266.23     46.23 o 
  -1  15   5     1269.29     1208.86     53.03 o 
   1  15   5     1600.10     1634.66     85.10 o 
   3  15   5     1310.38     1319.56     48.95 o 
   5  15   5      617.11      596.37     40.18 o 
   7  15   5     2014.96     1874.49    120.49 o 
   9  15   5     1456.84     1411.80     67.57 o 
 -10  16   5       79.46       80.92     37.30 o 
  -8  16   5        3.25      -11.50     34.78 o 
  -6  16   5       40.88       34.54     31.34 o 
  -4  16   5      329.83      242.01     86.78 o 
  -2  16   5      144.61      106.07     50.65 o 
   0  16   5       23.19      -19.33     31.62 o 
   2  16   5       40.54       22.43     30.97 o 
   4  16   5       91.61       67.17     44.54 o 
   6  16   5        5.57      -12.75     34.09 o 
   8  16   5      140.55      132.96     62.03 o 
  -9  17   5       30.71       44.15     38.65 o 
  -7  17   5      189.95      237.96     37.77 o 
  -5  17   5      127.75      139.68     55.49 o 
  -3  17   5      273.94      226.66     55.29 o 
  -1  17   5      401.18      495.99     65.24 o 
   1  17   5      673.36      651.69     47.78 o 
   3  17   5     1235.44     1161.22     63.31 o 
   5  17   5      830.83      820.71     46.85 o 
   7  17   5      798.51      804.97     49.38 o 
  -8  18   5       15.70      -18.67     42.55 o 
  -6  18   5       24.95        0.78     51.60 o 
  -4  18   5      215.92      264.03     70.25 o 
  -2  18   5       30.48        3.46     57.44 o 
   0  18   5       39.76      -38.57     56.49 o 
   2  18   5       78.11      193.86     45.32 o 
   4  18   5      193.52      204.99     47.81 o 
  -5  19   5      118.26      190.09     93.67 o 
  -3  19   5      214.96      328.72     68.10 o 
  -1  19   5      701.82      574.75     82.65 o 
   1  19   5      624.21      688.74    112.95 o 
 -16   0   6     5743.62     5562.23    245.19 o 
 -14   0   6     3665.37     3668.79     91.47 o 
 -12   0   6    17559.21    17139.30    339.37 o 
 -10   0   6    17402.23    16809.54    329.92 o 
  -8   0   6    13835.83    13684.40    268.55 o 
  -6   0   6    35933.52    37544.22    718.27 o 
  -4   0   6    42119.95    45139.52   1241.10 o 
  -2   0   6    29462.75    30502.69    702.27 o 
   0   0   6    31348.96    32440.02    619.81 o 
   2   0   6    10406.64    10662.27    208.70 o 
   4   0   6     1990.15     1835.46     45.97 o 
   6   0   6     3461.68     3827.34     84.53 o 
   8   0   6    31124.82    31506.46    609.90 o 
  10   0   6     1544.19     1479.86     50.04 o 
  12   0   6     1009.37      931.17     93.67 o 
  14   0   6      184.96      140.50     68.87 o 
  16   0   6      479.14      520.68     96.42 o 
 -19   1   6      501.51      466.86     97.80 o 
 -17   1   6      628.32      711.50     64.20 o 
 -15   1   6      189.71      235.58     33.19 o 
 -13   1   6      433.29      459.82     22.16 o 
 -11   1   6       10.97       -5.63     13.05 o 
  -9   1   6     2417.77     2362.04     40.98 o 
  -7   1   6     4291.16     4793.53     76.81 o 
  -5   1   6     3938.33     4025.10     59.02 o 
  -3   1   6    11774.16    12488.86    171.06 o 
  -1   1   6    21612.99    23398.24    316.93 o 
   1   1   6    19750.51    20332.77    295.68 o 
   3   1   6    31743.76    32444.67    438.75 o 
   5   1   6     5447.54     5279.02     78.53 o 
   7   1   6    13453.75    13284.75    186.38 o 
   9   1   6     8611.64     8312.11    122.21 o 
  11   1   6     2634.86     2581.05     80.72 o 
  13   1   6     1558.96     1673.94    254.83 o 
  15   1   6     1347.38     1315.53     85.45 o 
 -18   2   6     5978.65     6640.65    207.46 o 
 -16   2   6     2226.17     2374.85     67.34 o 
 -14   2   6     9454.63     9513.31    175.99 o 
 -12   2   6    10287.91    10326.19    185.64 o 
 -10   2   6    20055.47    20452.64    282.13 o 
  -8   2   6    22275.21    22134.93    302.80 o 
  -6   2   6    40195.48    41844.85    564.99 o 
  -4   2   6    13337.51    13309.11    182.63 o 
  -2   2   6     5964.57     6275.97     87.89 o 
   0   2   6    21413.37    22233.17    301.73 o 
   2   2   6    16093.43    16604.84    227.16 o 
   4   2   6     1598.45     1512.31     31.01 o 
   6   2   6     2518.01     2711.74     45.94 o 
   8   2   6     4189.22     4194.48     66.89 o 
  10   2   6      679.61      657.66     31.26 o 
  12   2   6      463.37      430.62     32.39 o 
  14   2   6       88.61       74.87     55.49 o 
  16   2   6      266.81      228.70     65.24 o 
 -19   3   6      515.47      706.97     72.88 o 
 -17   3   6      377.23      417.64     38.90 o 
 -15   3   6      483.90      386.07     32.53 o 
 -13   3   6       29.81       33.87     23.30 o 
 -11   3   6        6.30        3.95     13.06 o 
  -9   3   6        7.60       14.69     10.80 o 
  -7   3   6     1299.28     1189.93     24.66 o 
  -5   3   6    18668.21    19858.53    271.00 o 
  -3   3   6      305.89      332.82     10.46 o 
  -1   3   6    18470.63    19578.43    266.16 o 
   1   3   6    24290.37    25508.00    346.45 o 
   3   3   6     3476.97     3027.28     47.24 o 
   5   3   6    10049.56    10235.17    222.93 o 
   7   3   6    10470.77    10183.44    145.45 o 
   9   3   6     4906.97     4735.44     96.23 o 
  11   3   6     3536.55     3423.51    153.69 o 
  13   3   6     1573.60     1581.36     64.43 o 
  15   3   6      528.22      588.15     68.18 o 
 -18   4   6      937.97      973.99     50.58 o 
 -16   4   6     3314.13     3312.65     82.61 o 
 -14   4   6     6305.77     6369.85    126.36 o 
 -12   4   6    13202.03    12967.50    231.04 o 
 -10   4   6    13110.54    13340.04    187.71 o 
  -8   4   6    18017.77    17946.25    247.51 o 
  -6   4   6    10252.46    10315.59    144.54 o 
  -4   4   6    81574.77    85864.32   1153.77 o 
  -2   4   6     3404.05     3074.07     46.84 o 
   0   4   6    31082.34    31831.48    430.90 o 
   2   4   6     2594.81     2420.25     39.35 o 
   4   4   6       39.93       50.87      8.99 o 
   6   4   6      301.95      257.97     12.56 o 
   8   4   6     3118.73     2979.28     67.33 o 
  10   4   6        5.24      -19.83     22.57 o 
  12   4   6      957.55      936.02     45.14 o 
  14   4   6     1258.60     1275.32     62.29 o 
  16   4   6      119.75       79.62     59.20 o 
 -19   5   6      538.89      672.44    100.56 o 
 -17   5   6       34.32       46.29     47.32 o 
 -15   5   6      146.99      157.37     30.17 o 
 -13   5   6      127.49      167.76     26.27 o 
 -11   5   6       37.14       56.42     23.19 o 
  -9   5   6     4704.60     4602.07     71.11 o 
  -7   5   6     5858.31     6102.37     89.43 o 
  -5   5   6       74.03       86.51      9.86 o 
  -3   5   6    23437.62    25061.27    340.62 o 
  -1   5   6    12970.78    13415.49    185.02 o 
   1   5   6    17188.07    17686.48    242.45 o 
   3   5   6    19999.04    20340.40    306.86 o 
   5   5   6     8025.79     7804.86    136.36 o 
   7   5   6     9184.36     8758.07    200.04 o 
   9   5   6     5866.07     5462.39    109.58 o 
  11   5   6     2354.92     2274.91     98.22 o 
  13   5   6      921.65      885.82     44.36 o 
  15   5   6     1678.07     1791.14    174.77 o 
 -18   6   6     1945.91     2287.95     75.01 o 
 -16   6   6     3082.10     3202.08     83.37 o 
 -14   6   6     5643.84     5713.82    117.85 o 
 -12   6   6     8223.39     8046.10    151.65 o 
 -10   6   6    17941.45    17354.81    301.69 o 
  -8   6   6     6168.39     5892.41     87.43 o 
  -6   6   6    53981.70    55177.41    745.09 o 
  -4   6   6     6708.25     6520.11     94.15 o 
  -2   6   6     5223.62     5338.13     78.25 o 
   0   6   6     8370.72     8139.22    115.26 o 
   2   6   6    28533.04    30099.12    409.10 o 
   4   6   6      547.87      400.93     16.69 o 
   6   6   6      717.35      729.64     29.50 o 
   8   6   6        9.76      -20.91     20.91 o 
  10   6   6      369.90      288.37     30.15 o 
  12   6   6      268.64      256.25     33.34 o 
  14   6   6       82.31      136.01     35.44 o 
 -17   7   6      589.17      693.32     46.53 o 
 -15   7   6       61.89       35.42     31.28 o 
 -13   7   6       24.83       38.80     26.27 o 
 -11   7   6      164.64      174.30     23.47 o 
  -9   7   6      410.28      371.92     29.22 o 
  -7   7   6      315.17      378.04     20.94 o 
  -5   7   6     4933.76     5073.62     76.45 o 
  -3   7   6     7527.25     7660.83    109.85 o 
  -1   7   6     5876.77     5783.80     84.93 o 
   1   7   6     9299.10     9341.43    132.26 o 
   3   7   6     5002.39     5096.28     76.18 o 
   5   7   6     9479.60     9393.03    169.85 o 
   7   7   6     5148.35     4566.10     94.16 o 
   9   7   6     4763.75     4785.65    100.68 o 
  11   7   6     1379.61     1345.61     49.66 o 
  13   7   6     1856.15     1900.54     65.39 o 
  15   7   6      657.63      659.11     58.85 o 
 -18   8   6     1022.56     1127.62     86.29 o 
 -16   8   6     2130.95     2058.17     74.36 o 
 -14   8   6     3711.54     3705.92     88.63 o 
 -12   8   6    16995.45    16490.69    292.04 o 
 -10   8   6     2945.81     2939.84     68.01 o 
  -8   8   6    17697.07    17678.78    306.78 o 
  -6   8   6     8401.36     8010.81    116.12 o 
  -4   8   6    22883.56    23249.08    319.00 o 
  -2   8   6    14049.11    14038.76    195.59 o 
   0   8   6     3565.36     3415.06     62.06 o 
   2   8   6     2002.61     1969.57     35.80 o 
   4   8   6      803.37      850.50     31.96 o 
   6   8   6       23.61        1.05     20.03 o 
   8   8   6      191.94      160.04     24.27 o 
  10   8   6       35.15       20.36     27.06 o 
  12   8   6      444.30      473.71     60.84 o 
  14   8   6     1343.55     1296.13     75.15 o 
 -17   9   6       96.68      204.28     40.42 o 
 -15   9   6      444.49      441.73     41.35 o 
 -13   9   6       36.19        0.96     27.22 o 
 -11   9   6      159.71      138.55     26.44 o 
  -9   9   6     2580.75     2470.37     67.60 o 
  -7   9   6      462.92      414.45     25.64 o 
  -5   9   6     3498.72     3469.28     57.04 o 
  -3   9   6     3727.33     4003.72     63.57 o 
  -1   9   6     6553.71     6610.02     97.54 o 
   1   9   6     8788.39     9034.87    129.55 o 
   3   9   6     7771.47     7545.60    140.31 o 
   5   9   6     7966.25     7495.69    141.63 o 
   7   9   6     3501.25     3447.60    140.77 o 
   9   9   6     3557.58     3237.76     78.74 o 
  11   9   6      980.09      942.81     52.89 o 
  13   9   6     2075.97     2025.28     69.29 o 
 -16  10   6     1682.87     1724.50     63.20 o 
 -14  10   6     2400.73     2417.56     72.91 o 
 -12  10   6     8404.39     7822.75    152.97 o 
 -10  10   6     5452.83     5306.88    108.95 o 
  -8  10   6     3403.06     3420.61     76.22 o 
  -6  10   6    28246.57    27632.03    470.73 o 
  -4  10   6     5650.12     5475.46     83.86 o 
  -2  10   6     4227.47     3974.90     64.02 o 
   0  10   6     3805.46     3799.07     61.30 o 
   2  10   6    15608.23    14969.71    262.77 o 
   4  10   6      478.22      486.41     29.16 o 
   6  10   6      157.20      132.13     26.39 o 
   8  10   6       15.08       36.80     26.89 o 
  10  10   6       92.75       92.23     30.88 o 
  12  10   6      465.28      408.35     42.09 o 
  14  10   6      139.85      187.34     77.14 o 
 -15  11   6       25.44        6.66     35.69 o 
 -13  11   6       21.60        0.77     48.51 o 
 -11  11   6        8.24       17.17     27.99 o 
  -9  11   6      381.41      325.25     30.58 o 
  -7  11   6     1424.32     1400.64     46.63 o 
  -5  11   6      674.30      646.45     27.92 o 
  -3  11   6     9067.86     8752.24    140.82 o 
  -1  11   6     3560.12     3497.10     58.60 o 
   1  11   6     4718.63     4487.81     92.01 o 
   3  11   6     4133.98     3839.28     83.19 o 
   5  11   6     4018.62     4059.24     89.03 o 
   7  11   6     4746.84     4362.59     96.20 o 
   9  11   6     2507.94     2266.36     71.18 o 
  11  11   6      990.21     1119.07     73.33 o 
  13  11   6      595.96      637.83     49.01 o 
 -14  12   6     3239.72     3126.34     91.86 o 
 -12  12   6     3317.55     3333.93     84.75 o 
 -10  12   6     7045.88     6703.64    135.11 o 
  -8  12   6     5163.77     5083.27    106.43 o 
  -6  12   6     3755.13     3591.82     80.55 o 
  -4  12   6    16811.84    16550.52    256.76 o 
  -2  12   6     1486.95     1611.01     36.84 o 
   0  12   6     3958.53     3852.89     82.91 o 
   2  12   6     1930.99     1912.76     53.98 o 
   4  12   6       36.70       34.99     30.06 o 
   6  12   6      316.83      306.56     30.97 o 
   8  12   6      117.03      140.86     34.70 o 
  10  12   6      258.10      181.80     37.08 o 
  12  12   6       43.42       47.25     37.60 o 
 -15  13   6      445.43      542.72    101.93 o 
 -13  13   6       14.11       86.12     35.84 o 
 -11  13   6       55.61       41.80     31.39 o 
  -9  13   6      331.54      319.75     32.91 o 
  -7  13   6      686.59      703.32     44.54 o 
  -5  13   6     1359.23     1349.88     65.61 o 
  -3  13   6     1009.72     1026.54     33.84 o 
  -1  13   6     3155.73     3028.10     62.03 o 
   1  13   6     4551.81     4521.36     95.25 o 
   3  13   6     2947.10     2819.80     70.28 o 
   5  13   6     4183.26     3952.72     93.66 o 
   7  13   6     1375.18     1451.69     58.06 o 
   9  13   6      977.73     1015.38     50.72 o 
  11  13   6     1307.04     1226.16     57.50 o 
 -14  14   6     1883.80     1876.12    148.77 o 
 -12  14   6     3557.38     3461.35     91.77 o 
 -10  14   6     2271.66     2312.80     77.14 o 
  -8  14   6     3528.00     3500.97     84.99 o 
  -6  14   6     7740.02     7661.74    148.57 o 
  -4  14   6     2748.67     2726.23     81.91 o 
  -2  14   6     2473.09     2219.51     69.69 o 
   0  14   6     2965.78     3094.69     75.56 o 
   2  14   6     2809.09     2775.07     70.98 o 
   4  14   6      239.55      197.45     31.39 o 
   6  14   6      396.19      377.14     35.73 o 
   8  14   6      383.33      370.25     65.61 o 
  10  14   6      194.96      190.59     40.49 o 
 -13  15   6       21.02      101.93     96.42 o 
 -11  15   6       21.65      -14.52     33.66 o 
  -9  15   6      319.79      279.48     37.00 o 
  -7  15   6      183.73      192.82     33.90 o 
  -5  15   6     1315.92     1381.17     50.88 o 
  -3  15   6     2611.47     2717.00    109.09 o 
  -1  15   6     2470.16     2516.05     78.58 o 
   1  15   6     1928.87     1927.73     85.89 o 
   3  15   6     2045.53     2033.16     62.16 o 
   5  15   6     1254.61     1228.92     49.69 o 
   7  15   6     2386.19     2511.96     82.71 o 
   9  15   6     1709.14     1778.98     64.69 o 
 -10  16   6     1619.64     1668.09     62.80 o 
  -8  16   6     2381.11     2426.97     73.57 o 
  -6  16   6     3596.03     3643.59     88.89 o 
  -4  16   6     3079.70     3143.60    123.69 o 
  -2  16   6     1675.09     1733.22     89.55 o 
   0  16   6     1702.75     1719.14    128.58 o 
   2  16   6      768.54      859.46     44.18 o 
   4  16   6      532.88      565.47     53.89 o 
   6  16   6      398.03      361.51     39.42 o 
   8  16   6     1904.42     1936.64    102.57 o 
  -9  17   6      123.31      128.99     38.65 o 
  -7  17   6      692.63      699.12     45.63 o 
  -5  17   6      185.85      166.67     58.44 o 
  -3  17   6      265.53      373.34     58.05 o 
  -1  17   6     1013.78     1022.71     76.93 o 
   1  17   6     1094.94     1161.90     58.30 o 
   3  17   6     2300.47     2286.04     79.53 o 
   5  17   6      554.05      633.55     46.54 o 
   7  17   6     1006.00     1171.48     82.64 o 
  -8  18   6     1205.27     1361.20     67.44 o 
  -6  18   6     1729.99     1938.49    132.24 o 
  -4  18   6     1000.30     1103.74     79.80 o 
  -2  18   6     1453.18     1549.89     92.52 o 
   0  18   6      812.90     1016.29     80.83 o 
   2  18   6      604.30      687.15     54.20 o 
   4  18   6       11.86        5.94     42.77 o 
  -5  19   6      760.03      856.79    115.71 o 
  -3  19   6      536.66      625.37    107.44 o 
  -1  19   6      932.29     1046.88    121.22 o 
   1  19   6     1093.37     1319.62    132.24 o 
 -19   1   7      506.33      525.39     88.16 o 
 -17   1   7      321.03      400.58    101.93 o 
 -15   1   7        6.15       -2.16     22.20 o 
 -13   1   7      291.92      288.81     21.31 o 
 -11   1   7       57.92       49.95     13.63 o 
  -9   1   7     2060.01     2054.00     40.33 o 
  -7   1   7     3972.79     4251.41     78.11 o 
  -5   1   7     6064.26     6275.67     89.01 o 
  -3   1   7    12754.32    13511.59    201.48 o 
  -1   1   7    12792.56    13759.69    206.87 o 
   1   1   7     8120.91     8451.15    118.58 o 
   3   1   7    17792.11    19358.76    317.90 o 
   5   1   7     4797.22     4797.56     81.93 o 
   7   1   7     5921.39     5926.68     89.70 o 
   9   1   7     4106.23     4222.79     81.32 o 
  11   1   7     3319.59     3365.49     93.77 o 
  13   1   7      867.89      952.82     70.05 o 
  15   1   7      408.29      448.65    129.48 o 
 -18   2   7       97.40      109.25     53.33 o 
 -16   2   7      939.25      964.82     42.66 o 
 -14   2   7      734.12      760.65     38.32 o 
 -12   2   7      558.90      534.85     29.16 o 
 -10   2   7       16.83       24.39     13.63 o 
  -8   2   7      193.14      165.00     12.73 o 
  -6   2   7     1175.53     1346.03     24.72 o 
  -4   2   7       13.72        1.17      6.18 o 
  -2   2   7       98.40      107.82      6.51 o 
   0   2   7        0.75       -4.11      6.22 o 
   2   2   7      470.91      527.06     18.07 o 
   4   2   7     1270.67     1325.38     27.17 o 
   6   2   7      673.35      655.02     19.89 o 
   8   2   7      593.80      585.28     21.19 o 
  10   2   7       81.26       70.44     23.62 o 
  12   2   7       12.71      -23.51     32.56 o 
  14   2   7      187.92      230.04     60.39 o 
  16   2   7       40.16      239.68     93.67 o 
 -19   3   7      215.75      304.02     64.29 o 
 -17   3   7      365.08      473.65     38.73 o 
 -15   3   7       39.66       -2.31     26.78 o 
 -13   3   7       23.26       13.33     39.76 o 
 -11   3   7      174.46      223.01     15.64 o 
  -9   3   7      255.89      277.05     14.48 o 
  -7   3   7     3135.63     2946.91     47.20 o 
  -5   3   7    21902.40    23597.77    400.42 o 
  -3   3   7      385.14      517.73     13.50 o 
  -1   3   7    17786.68    19223.80    262.05 o 
   1   3   7    16058.54    17173.76    235.23 o 
   3   3   7     7557.48     7838.30    169.20 o 
   5   3   7     7141.66     7332.79    141.69 o 
   7   3   7     5884.38     5823.90    168.05 o 
   9   3   7     3479.60     3510.70     78.06 o 
  11   3   7     2271.38     2274.60     82.24 o 
  13   3   7     1444.63     1520.80     80.50 o 
  15   3   7      270.34      341.88     66.23 o 
 -18   4   7      149.76      195.05     39.24 o 
 -16   4   7      418.53      444.55     40.45 o 
 -14   4   7       28.74       43.89     26.12 o 
 -12   4   7       17.22       -8.89     21.26 o 
 -10   4   7       86.95       97.56     13.23 o 
  -8   4   7      798.77      938.20     27.49 o 
  -6   4   7     7414.24     8099.42    115.17 o 
  -4   4   7      844.43      934.94     27.31 o 
  -2   4   7     9529.59    10368.15    144.42 o 
   0   4   7      102.11      103.79      8.35 o 
   2   4   7     1035.76     1189.10     23.97 o 
   4   4   7       57.40       69.68     10.14 o 
   6   4   7      458.78      460.74     20.50 o 
   8   4   7      222.97      147.97     22.17 o 
  10   4   7      222.23      210.50     27.91 o 
  12   4   7       29.07       -7.68     26.64 o 
  14   4   7      614.39      557.06     50.04 o 
 -19   5   7      114.97      124.62     48.13 o 
 -17   5   7       48.05       63.60     34.40 o 
 -15   5   7        8.80      -17.06     26.85 o 
 -13   5   7       83.18       79.54     24.61 o 
 -11   5   7      496.92      465.54     31.41 o 
  -9   5   7     3070.22     3083.21     51.63 o 
  -7   5   7     4303.26     4338.80     66.38 o 
  -5   5   7      255.95      285.85     12.49 o 
  -3   5   7    19048.40    20164.72    299.67 o 
  -1   5   7    11355.25    11851.18    164.42 o 
   1   5   7     7616.81     7786.19    110.81 o 
   3   5   7     8530.59     8742.25    135.89 o 
   5   5   7     5069.57     4844.33    119.29 o 
   7   5   7     4386.93     4284.15    160.98 o 
   9   5   7     2582.24     2284.34     92.97 o 
  11   5   7     1519.60     1512.22     75.55 o 
  13   5   7      247.74      255.29     33.51 o 
  15   5   7      393.31      464.35     53.35 o 
 -18   6   7       28.58       13.68     38.17 o 
 -16   6   7      297.92      266.20     36.58 o 
 -14   6   7        0.40       -5.12     26.27 o 
 -12   6   7        1.01        4.09     22.29 o 
 -10   6   7      636.86      640.18     28.55 o 
  -8   6   7       42.48       47.87     12.31 o 
  -6   6   7       28.06       -0.26     10.17 o 
  -4   6   7     2144.94     2127.46     36.89 o 
  -2   6   7      734.87      725.13     25.46 o 
   0   6   7        1.85        2.39      8.98 o 
   2   6   7       55.33       43.73      9.99 o 
   4   6   7       80.23       99.10     13.72 o 
   6   6   7       12.32       26.39     18.84 o 
   8   6   7      175.33      172.45     25.69 o 
  10   6   7      253.52      294.98     38.17 o 
  12   6   7      546.02      613.36     52.09 o 
  14   6   7        6.51      -14.58     35.19 o 
 -17   7   7      219.11      149.14     37.97 o 
 -15   7   7        6.75       45.96     30.80 o 
 -13   7   7       16.88       -9.52     23.84 o 
 -11   7   7     1482.58     1419.18     53.89 o 
  -9   7   7      504.67      500.18     23.02 o 
  -7   7   7     2660.14     2721.88     46.59 o 
  -5   7   7     4108.17     4116.41     63.94 o 
  -3   7   7     2984.38     2866.82     47.34 o 
  -1   7   7     6083.73     5971.36     87.57 o 
   1   7   7     8660.32     8664.04    123.84 o 
   3   7   7     6571.77     6612.13     97.43 o 
   5   7   7     7007.73     6782.53    128.27 o 
   7   7   7     2763.95     2175.94     91.06 o 
   9   7   7     2584.09     2511.56     68.79 o 
  11   7   7     1090.35      956.19     98.11 o 
  13   7   7      871.94      823.47     55.76 o 
  15   7   7      656.51      704.73     64.20 o 
 -18   8   7        2.59      -28.94     39.36 o 
 -16   8   7        1.33       19.88     34.96 o 
 -14   8   7      168.72      192.93     32.31 o 
 -12   8   7      122.72      134.72     27.38 o 
 -10   8   7      110.91       75.80     34.08 o 
  -8   8   7       24.91       20.02     15.39 o 
  -6   8   7      606.80      619.09     19.30 o 
  -4   8   7      124.89      124.37     13.40 o 
  -2   8   7      305.26      337.11     14.92 o 
   0   8   7        0.93        2.86     10.72 o 
   2   8   7       24.08       14.99     11.18 o 
   4   8   7      498.01      503.47     45.53 o 
   6   8   7      343.21      264.50     25.39 o 
   8   8   7        8.53       22.72     24.43 o 
  10   8   7       40.29       59.02     27.42 o 
  12   8   7       58.50       95.85     34.54 o 
  14   8   7      118.97       66.95     38.73 o 
 -17   9   7      118.45      130.78     40.83 o 
 -15   9   7       75.68       45.24     34.04 o 
 -13   9   7       24.56       30.91     29.25 o 
 -11   9   7      547.13      509.57     32.89 o 
  -9   9   7     1559.44     1462.50     53.44 o 
  -7   9   7      986.20      927.32     30.20 o 
  -5   9   7     1299.78     1323.97     30.57 o 
  -3   9   7     4663.15     4753.52     73.66 o 
  -1   9   7     5692.10     5754.86     86.55 o 
   1   9   7     5422.04     5404.21     82.08 o 
   3   9   7     2592.11     2483.85     70.30 o 
   5   9   7     4051.62     3846.65    114.52 o 
   7   9   7     3091.49     3224.72    176.28 o 
   9   9   7     2560.18     2239.08     75.55 o 
  11   9   7      386.71      289.08     34.30 o 
  13   9   7      826.25      811.29     49.94 o 
 -16  10   7       12.05       30.11     36.91 o 
 -14  10   7        7.60       -0.29     32.61 o 
 -12  10   7       18.62        9.43     28.88 o 
 -10  10   7       66.35       77.46     28.93 o 
  -8  10   7      138.36      149.78     27.14 o 
  -6  10   7      121.85      141.82     18.04 o 
  -4  10   7       31.49       36.33     13.67 o 
  -2  10   7      221.42      270.58     18.19 o 
   0  10   7        8.49        7.26     13.08 o 
   2  10   7      182.84      153.85     25.05 o 
   4  10   7      346.44      295.41     42.15 o 
   6  10   7       20.30      -21.91     23.53 o 
   8  10   7       62.68       70.43     27.53 o 
  10  10   7       20.95       -5.40     32.19 o 
  12  10   7       17.03      -34.72     34.72 o 
 -15  11   7        4.23      -21.85     37.08 o 
 -13  11   7       32.94      -29.71     30.51 o 
 -11  11   7      135.45      119.37     29.90 o 
  -9  11   7     1192.20     1205.32     57.67 o 
  -7  11   7     2954.50     2832.83     67.62 o 
  -5  11   7     1230.92     1104.28     33.23 o 
  -3  11   7     5310.90     5032.87     79.57 o 
  -1  11   7     3736.56     3549.16     60.17 o 
   1  11   7     5441.76     5265.91    105.03 o 
   3  11   7     3204.00     3129.97    106.17 o 
   5  11   7     3228.00     3081.93     78.58 o 
   7  11   7     1864.86     1593.89     52.60 o 
   9  11   7      794.73      700.18     40.06 o 
  11  11   7      886.63      869.20     62.82 o 
  13  11   7      204.46       49.59     74.38 o 
 -14  12   7      121.66       79.90     37.45 o 
 -12  12   7        9.57       13.30     36.19 o 
 -10  12   7       23.78        6.79     27.72 o 
  -8  12   7       80.28       88.96     26.44 o 
  -6  12   7      116.39      107.22     24.63 o 
  -4  12   7       23.75        5.15     18.64 o 
  -2  12   7        8.67       15.47     18.06 o 
   0  12   7       50.66       36.03     28.63 o 
   2  12   7      152.88      112.30     31.02 o 
   4  12   7       64.36       68.28     43.34 o 
   6  12   7      318.40      336.73     34.32 o 
   8  12   7       26.45       31.75     28.68 o 
  10  12   7      173.11      146.84     36.50 o 
  12  12   7       16.53      -20.24     53.54 o 
 -15  13   7       25.00      -38.57     82.65 o 
 -13  13   7        9.74      -21.53     33.99 o 
 -11  13   7       89.16      112.25     32.61 o 
  -9  13   7      143.35      121.04     29.26 o 
  -7  13   7     1462.25     1363.92     48.06 o 
  -5  13   7      974.62      885.27     37.56 o 
  -3  13   7     1587.27     1566.88     42.23 o 
  -1  13   7     3444.35     3549.54     79.45 o 
   1  13   7     3183.82     3161.38     91.46 o 
   3  13   7     1446.39     1419.05     50.58 o 
   5  13   7     2148.57     2103.19     62.95 o 
   7  13   7     1284.59     1210.36     59.52 o 
   9  13   7     1451.41     1380.06     62.83 o 
  11  13   7      496.38      417.35     43.84 o 
 -14  14   7        8.12       77.14     88.16 o 
 -12  14   7       56.30       44.58     34.08 o 
 -10  14   7       49.02       28.93     33.21 o 
  -8  14   7       37.14       10.58     30.07 o 
  -6  14   7      129.00       76.43     28.06 o 
  -4  14   7       31.04        4.78     25.89 o 
  -2  14   7      203.81      185.53     39.83 o 
   0  14   7        0.66      -15.84     25.45 o 
   2  14   7       21.61       52.57     26.85 o 
   4  14   7       83.20       88.01     31.15 o 
   6  14   7       50.44       24.11     31.68 o 
   8  14   7      167.18      163.41     36.59 o 
  10  14   7      175.19      173.86     40.62 o 
 -13  15   7       13.70        0.00     85.40 o 
 -11  15   7       12.13       50.41     37.15 o 
  -9  15   7      524.57      529.79     41.32 o 
  -7  15   7      280.17      314.96     34.49 o 
  -5  15   7     1095.92     1058.49     44.23 o 
  -3  15   7     1278.87     1317.06    141.88 o 
  -1  15   7     1249.51     1224.01    115.13 o 
   1  15   7     1475.16     1443.78     53.20 o 
   3  15   7     1550.46     1602.02     71.18 o 
   5  15   7     1107.93      979.51     48.02 o 
   7  15   7      763.13      738.40     51.30 o 
   9  15   7      800.90      807.12     57.78 o 
 -10  16   7       57.93       43.94     35.69 o 
  -8  16   7       14.38       21.88     33.96 o 
  -6  16   7        9.76        2.79     30.41 o 
  -4  16   7       33.73        6.89     48.70 o 
  -2  16   7       61.60        5.35     49.65 o 
   0  16   7       13.23       26.44     34.34 o 
   2  16   7       12.69      -30.12     30.12 o 
   4  16   7      482.07      452.73     40.29 o 
   6  16   7     1079.75      992.33     52.19 o 
   8  16   7       18.30       46.04     57.44 o 
  -9  17   7      253.12      234.51     41.32 o 
  -7  17   7      545.11      546.48     42.56 o 
  -5  17   7      338.63      406.09     62.34 o 
  -3  17   7      663.01      841.56     72.08 o 
  -1  17   7      743.10      560.66     66.23 o 
   1  17   7     1004.33     1068.17     66.06 o 
   3  17   7     1433.27     1459.66     57.50 o 
   5  17   7      566.83      579.64     47.13 o 
  -8  18   7       15.30       -2.31     44.91 o 
  -6  18   7      158.04      185.81     63.29 o 
  -4  18   7       23.35       46.98     55.29 o 
  -2  18   7       80.75       64.90     59.39 o 
   0  18   7        4.29      -23.29     82.65 o 
   2  18   7       65.08       23.55     65.29 o 
   4  18   7      181.81      156.89     78.52 o 
  -3  19   7      101.43       71.63     90.91 o 
  -1  19   7      724.31      757.61    112.95 o 
 -18   0   8     1332.06     1644.70    121.22 o 
 -16   0   8    22329.12    22730.58    561.28 o 
 -14   0   8     3634.79     3656.28     90.22 o 
 -12   0   8     9992.69     9854.73    202.24 o 
 -10   0   8    13752.98    13633.43    270.14 o 
  -8   0   8    20045.82    19954.79    387.79 o 
  -6   0   8    20425.67    21832.17    518.69 o 
  -4   0   8    34799.20    35977.20    688.18 o 
  -2   0   8    11042.99    11067.10    262.01 o 
   0   0   8     1120.00     1137.22     47.92 o 
   2   0   8      100.56      102.36     15.04 o 
   4   0   8     4055.14     3802.98     84.10 o 
   6   0   8     2743.09     2740.80     81.08 o 
   8   0   8      451.87      489.52     30.25 o 
  10   0   8     1672.06     1657.07     72.80 o 
  12   0   8     2749.37     2655.76    154.28 o 
  14   0   8      244.69      347.12     82.65 o 
 -19   1   8      202.33      308.55     82.65 o 
 -17   1   8      162.16      178.80     38.41 o 
 -15   1   8        9.50       10.60     22.36 o 
 -13   1   8     1821.38     1770.68     39.63 o 
 -11   1   8      365.25      388.60     18.13 o 
  -9   1   8     3668.91     3642.65     57.89 o 
  -7   1   8     5465.14     5654.86     82.63 o 
  -5   1   8    11375.91    11771.87    162.63 o 
  -3   1   8    27561.01    28419.12    419.43 o 
  -1   1   8    12536.22    12321.40    191.61 o 
   1   1   8     9176.44     8620.38    137.40 o 
   3   1   8    20171.96    20121.40    275.48 o 
   5   1   8    12579.50    12289.34    205.55 o 
   7   1   8     2409.54     2354.50     55.65 o 
   9   1   8     5037.31     4963.69     88.82 o 
  11   1   8     2883.45     2649.01    103.54 o 
  13   1   8      679.14      696.72     82.65 o 
  15   1   8      213.88      195.44     65.24 o 
 -18   2   8     2369.77     2525.22    198.36 o 
 -16   2   8      717.70      737.07     38.38 o 
 -14   2   8     9338.69     9371.79    172.97 o 
 -12   2   8     9616.54     9335.44    136.25 o 
 -10   2   8    15188.57    15191.28    211.81 o 
  -8   2   8    20357.46    20330.44    279.08 o 
  -6   2   8     4403.71     4369.12     65.03 o 
  -4   2   8      741.50      576.57     14.62 o 
  -2   2   8    16490.91    17007.14    232.69 o 
   0   2   8     4115.67     4244.56     62.78 o 
   2   2   8      364.11      363.65     27.11 o 
   4   2   8       92.25      105.58     11.70 o 
   6   2   8      143.75      187.23     14.17 o 
   8   2   8     8221.81     8094.41    132.91 o 
  10   2   8      529.65      555.08     33.16 o 
  12   2   8     1177.17     1172.83     97.22 o 
  14   2   8     1607.92     1694.29    129.48 o 
 -19   3   8      154.24      226.95     61.15 o 
 -17   3   8       73.81       83.47     31.94 o 
 -15   3   8       28.78       42.85     26.27 o 
 -13   3   8      316.61      364.34     23.04 o 
 -11   3   8     1984.23     2059.07     39.89 o 
  -9   3   8     1384.73     1450.72     30.44 o 
  -7   3   8     6178.85     6080.27     97.00 o 
  -5   3   8    36091.79    37570.28    508.32 o 
  -3   3   8      350.10      306.65     10.66 o 
  -1   3   8    24396.51    25597.90    348.02 o 
   1   3   8    25855.88    26828.82    364.82 o 
   3   3   8    16503.66    16324.78    225.43 o 
   5   3   8     9658.21     9689.32    150.56 o 
   7   3   8     6512.47     6232.84    132.12 o 
   9   3   8     4284.49     3991.57     86.47 o 
  11   3   8     2576.39     2573.48     77.84 o 
  13   3   8     2015.50     2104.80    134.41 o 
  15   3   8       82.31      149.21     60.01 o 
 -18   4   8     2772.27     2759.54     79.17 o 
 -16   4   8     9261.30     9553.38    181.56 o 
 -14   4   8     6425.59     6586.45    129.34 o 
 -12   4   8     7668.68     7668.63    126.99 o 
 -10   4   8     6635.02     6527.99     97.48 o 
  -8   4   8    26000.71    26316.12    359.39 o 
  -6   4   8     2844.60     2519.75     41.96 o 
  -4   4   8    58986.79    61678.82    830.96 o 
  -2   4   8     2435.72     2246.06     37.26 o 
   0   4   8      555.13      418.47     13.49 o 
   2   4   8      347.37      365.88     14.03 o 
   4   4   8      323.28      392.92     39.53 o 
   6   4   8       77.64       83.58     16.23 o 
   8   4   8      169.53      205.99     24.37 o 
  10   4   8     2472.26     2269.41     62.07 o 
  12   4   8      212.69      189.81     38.57 o 
  14   4   8     1440.33     1482.36     73.98 o 
 -19   5   8       40.40       74.87     40.30 o 
 -17   5   8        3.94      -12.17     32.89 o 
 -15   5   8       12.93      -15.72     27.78 o 
 -13   5   8      585.60      610.91     38.68 o 
 -11   5   8      882.98      892.13     29.36 o 
  -9   5   8     2790.59     2819.11     48.37 o 
  -7   5   8     4709.88     4829.46     73.40 o 
  -5   5   8     2675.76     2619.98     43.46 o 
  -3   5   8    29791.16    30403.97    413.14 o 
  -1   5   8    10561.43    10635.82    148.71 o 
   1   5   8     6469.86     6271.10     91.33 o 
   3   5   8    11659.38    11692.83    229.70 o 
   5   5   8     7994.21     7984.65    129.07 o 
   7   5   8     4371.93     4382.41     91.10 o 
   9   5   8     1941.17     1801.25     74.36 o 
  11   5   8     2167.90     2247.56     64.52 o 
  13   5   8      103.33       82.75     32.89 o 
  15   5   8      134.79      114.68     48.20 o 
 -18   6   8     2020.61     2162.00     78.73 o 
 -16   6   8     2316.27     2491.48     72.48 o 
 -14   6   8     5589.32     5431.46    113.53 o 
 -12   6   8     5805.66     5732.73    113.48 o 
 -10   6   8    26397.22    26075.28    395.77 o 
  -8   6   8     9953.44     9707.29    138.89 o 
  -6   6   8     5894.19     6075.65     89.86 o 
  -4   6   8      957.99      740.68     20.57 o 
  -2   6   8    28788.32    30159.74    410.30 o 
   0   6   8       62.32       40.81     11.62 o 
   2   6   8     3247.11     3532.56     67.66 o 
   4   6   8       54.50       41.58     14.27 o 
   6   6   8      713.43      747.40     31.82 o 
   8   6   8      693.16      553.18     38.57 o 
  10   6   8      333.57      285.92     30.21 o 
  12   6   8     1208.57     1196.61     56.07 o 
  14   6   8      474.89      467.72     54.48 o 
 -17   7   8       95.34       70.42     36.59 o 
 -15   7   8        4.55       37.13     30.44 o 
 -13   7   8      407.53      423.41     31.82 o 
 -11   7   8     2009.00     2014.07     55.68 o 
  -9   7   8     1242.50     1182.68     33.45 o 
  -7   7   8     8519.46     8741.89    126.17 o 
  -5   7   8     5513.86     5495.26     82.56 o 
  -3   7   8     4475.64     4584.92     70.23 o 
  -1   7   8    13350.59    13521.38    188.92 o 
   1   7   8    17265.90    17314.43    239.98 o 
   3   7   8     9991.31     9818.08    155.17 o 
   5   7   8     7353.01     7078.16    133.48 o 
   7   7   8     3217.41     2690.09     66.01 o 
   9   7   8     3095.60     3051.50     76.29 o 
  11   7   8     2127.69     2023.90     64.17 o 
  13   7   8      731.12      642.20     45.44 o 
 -18   8   8     1310.74     1415.51     77.15 o 
 -16   8   8     4110.52     4332.98    102.49 o 
 -14   8   8     3652.19     3583.32     86.37 o 
 -12   8   8     4862.31     4883.66    102.77 o 
 -10   8   8     5556.10     5352.73    106.67 o 
  -8   8   8     4458.69     4570.98     81.18 o 
  -6   8   8     7291.59     7411.94    108.91 o 
  -4   8   8    12774.31    13143.16    184.97 o 
  -2   8   8     1874.05     1935.83     36.40 o 
   0   8   8     2276.29     2400.01     42.84 o 
   2   8   8     3337.34     3382.22     59.14 o 
   4   8   8     3204.18     3115.78     69.51 o 
   6   8   8      102.96      107.93     23.36 o 
   8   8   8     1887.76     1763.50     55.41 o 
  10   8   8      578.99      619.30     48.11 o 
  12   8   8       94.15       90.53     35.42 o 
  14   8   8     1019.03     1023.93     67.97 o 
 -17   9   8       13.91      -29.79     36.35 o 
 -15   9   8       90.96      106.49     35.37 o 
 -13   9   8      117.19      119.18     30.26 o 
 -11   9   8     1395.43     1321.02     46.74 o 
  -9   9   8     1794.56     1733.16     50.21 o 
  -7   9   8     2214.54     2137.65     46.42 o 
  -5   9   8     6397.92     6177.40     93.33 o 
  -3   9   8     7545.27     7422.82    109.12 o 
  -1   9   8     8361.19     8492.59    123.51 o 
   1   9   8     5333.93     5226.94     89.65 o 
   3   9   8     4956.73     4801.15     97.67 o 
   5   9   8     4483.17     4336.34     91.47 o 
   7   9   8     4683.59     4577.63     99.42 o 
   9   9   8     2249.05     2023.85     80.32 o 
  11   9   8      696.63      696.87     43.60 o 
  13   9   8      134.38      155.58     39.08 o 
 -16  10   8     1834.25     1998.35     71.20 o 
 -14  10   8     2422.27     2446.66     71.98 o 
 -12  10   8     5088.07     4791.96    103.49 o 
 -10  10   8    17572.32    16767.74    296.50 o 
  -8  10   8     5586.90     5444.82    108.27 o 
  -6  10   8     5022.37     4747.37     84.03 o 
  -4  10   8     1486.11     1482.04     33.71 o 
  -2  10   8    15718.14    15466.05    217.48 o 
   0  10   8       65.80       66.24     14.62 o 
   2  10   8      773.66      722.94     31.64 o 
   4  10   8      389.31      371.25     28.93 o 
   6  10   8      208.98      155.35     38.57 o 
   8  10   8      262.09      238.72     33.02 o 
  10  10   8      352.45      375.31     39.27 o 
  12  10   8     1011.83      916.06     80.72 o 
 -15  11   8        6.37       54.70     37.52 o 
 -13  11   8       69.83       31.81     32.66 o 
 -11  11   8      755.61      769.10     41.09 o 
  -9  11   8     1315.39     1297.18     45.98 o 
  -7  11   8     4459.86     4347.68     91.47 o 
  -5  11   8      527.21      632.90     26.49 o 
  -3  11   8     6875.73     6837.87    103.76 o 
  -1  11   8     6368.91     6290.00     96.20 o 
   1  11   8     6907.46     6866.66    131.65 o 
   3  11   8     5698.11     5474.10    110.75 o 
   5  11   8     3414.42     3393.20     80.81 o 
   7  11   8     1708.52     1553.76     61.24 o 
   9  11   8      636.16      735.86     44.22 o 
  11  11   8     1636.74     1560.88     79.19 o 
 -14  12   8     3084.19     3137.22     84.56 o 
 -12  12   8     1323.28     1287.19     65.61 o 
 -10  12   8     3535.56     3389.23     82.12 o 
  -8  12   8     4936.07     4775.22    101.75 o 
  -6  12   8      684.65      708.14     42.83 o 
  -4  12   8     8470.10     8313.44    136.91 o 
  -2  12   8     1842.69     1864.70     40.49 o 
   0  12   8       61.33       45.24     23.74 o 
   2  12   8      314.48      280.87     31.81 o 
   4  12   8        4.79       35.70     26.00 o 
   6  12   8       20.73       15.13     28.46 o 
   8  12   8      228.16      208.84     34.95 o 
  10  12   8     1389.34     1346.37     67.20 o 
 -15  13   8       37.71       68.87     79.89 o 
 -13  13   8       75.15       48.32     36.41 o 
 -11  13   8      424.53      423.83     42.42 o 
  -9  13   8      565.73      523.56     36.55 o 
  -7  13   8     2068.01     2163.90     80.32 o 
  -5  13   8     4337.68     4171.59    107.76 o 
  -3  13   8     2236.76     2249.34     52.24 o 
  -1  13   8     4663.58     4589.82     96.75 o 
   1  13   8     3822.86     3683.24     95.43 o 
   3  13   8     2122.61     2049.45     93.84 o 
   5  13   8     2504.99     2465.11     85.49 o 
   7  13   8     3126.89     3035.48     94.64 o 
   9  13   8     1509.95     1618.93     62.16 o 
  11  13   8      445.11      413.24     96.42 o 
 -14  14   8     1911.35     1878.87    140.50 o 
 -12  14   8     2443.54     2488.81     85.89 o 
 -10  14   8     3996.28     4159.63     98.40 o 
  -8  14   8     3427.92     3424.52     84.11 o 
  -6  14   8     2037.11     2235.00     63.51 o 
  -4  14   8     1117.99     1180.96     43.99 o 
  -2  14   8     2881.87     2972.84     86.45 o 
   0  14   8      534.49      586.42     36.44 o 
   2  14   8       51.82       26.21     28.21 o 
   4  14   8      112.30      127.24     31.96 o 
   6  14   8       16.99       39.07     31.66 o 
   8  14   8     1250.04     1210.38     53.87 o 
  10  14   8       19.28      214.89     90.91 o 
 -11  15   8      204.99      181.29     37.74 o 
  -9  15   8     1098.73     1104.14     48.65 o 
  -7  15   8      415.63      401.17     40.16 o 
  -5  15   8     1161.15     1176.98     52.09 o 
  -3  15   8     1962.66     2026.67    151.52 o 
  -1  15   8     2147.41     2085.12     72.70 o 
   1  15   8     1981.44     2008.05    100.69 o 
   3  15   8     2554.49     2558.71     73.79 o 
   5  15   8     1622.00     1591.75     58.80 o 
   7  15   8      501.17      472.47     43.65 o 
   9  15   8      474.97      650.17    101.93 o 
 -10  16   8     1705.27     1777.18     64.40 o 
  -8  16   8     1837.95     1924.77     65.98 o 
  -6  16   8     1685.20     1634.34     58.17 o 
  -4  16   8     2071.13     2108.65    152.90 o 
  -2  16   8      748.89      874.17     70.05 o 
   0  16   8      431.94      434.70     44.18 o 
   2  16   8       16.52        3.00     33.47 o 
   4  16   8      427.73      477.85     41.87 o 
   6  16   8      566.18      561.78     46.26 o 
  -9  17   8      190.63      291.72     42.01 o 
  -7  17   8      842.59      856.66     47.93 o 
  -5  17   8     1306.80     1410.37     86.67 o 
  -3  17   8     1743.97     1719.02     91.50 o 
  -1  17   8     1329.19     1200.77     81.82 o 
   1  17   8     1038.24     1194.04     62.44 o 
   3  17   8     1430.43     1451.78     57.91 o 
   5  17   8     1531.49     1676.40     65.34 o 
  -6  18   8      762.83      873.71     79.87 o 
  -4  18   8      342.09      285.35     65.24 o 
  -2  18   8      672.72      897.27    125.35 o 
   0  18   8       26.95       35.81     58.44 o 
   2  18   8      190.02      225.35     49.00 o 
 -19   1   9       74.99      115.71     74.38 o 
 -17   1   9      108.62       78.05     35.88 o 
 -15   1   9      201.76      198.89     27.65 o 
 -13   1   9     1532.17     1566.31     43.12 o 
 -11   1   9     1187.23     1166.70     29.70 o 
  -9   1   9     2829.16     2881.54     52.96 o 
  -7   1   9     3697.13     3646.47     61.59 o 
  -5   1   9     7609.54     7919.02    137.40 o 
  -3   1   9    21043.53    22319.53    331.28 o 
  -1   1   9     5951.40     5720.66    128.79 o 
   1   1   9     6854.53     7001.42    158.97 o 
   3   1   9     8127.35     8352.20    175.27 o 
   5   1   9     9643.54     9909.02    198.84 o 
   7   1   9     1660.99     1791.34     49.69 o 
   9   1   9     1850.40     1954.62     53.58 o 
  11   1   9     1183.03     1171.83     56.91 o 
  13   1   9      612.51      648.58     65.06 o 
  15   1   9      143.50      227.28     68.18 o 
 -18   2   9      496.61      545.74     57.20 o 
 -16   2   9     1021.54     1107.67     44.56 o 
 -14   2   9      168.48      166.65     19.82 o 
 -12   2   9      350.24      343.49     18.95 o 
 -10   2   9      106.80       90.59     13.67 o 
  -8   2   9       39.71       42.55     10.83 o 
  -6   2   9      536.65      563.13     15.58 o 
  -4   2   9     3791.56     4059.26     66.27 o 
  -2   2   9      378.81      438.60     12.50 o 
   0   2   9        5.45        1.89      8.22 o 
   2   2   9        5.56       -5.56      9.20 o 
   4   2   9      737.36      742.62     21.34 o 
   6   2   9       36.99        4.58     13.55 o 
   8   2   9       41.62       22.92     20.02 o 
  10   2   9       26.92       21.56     23.67 o 
  12   2   9       32.07        5.52     37.68 o 
  14   2   9       36.45        0.00     79.89 o 
 -19   3   9        3.37       42.73     79.89 o 
 -17   3   9       73.09       81.89     32.53 o 
 -15   3   9      487.45      565.22     34.72 o 
 -13   3   9      154.08      179.11     18.38 o 
 -11   3   9     3745.78     3707.72     61.36 o 
  -9   3   9     3285.12     3457.33     56.16 o 
  -7   3   9     2822.03     2918.66     52.46 o 
  -5   3   9    20396.51    21535.72    322.85 o 
  -3   3   9     2266.15     1987.75     39.22 o 
  -1   3   9    16750.15    17515.77    240.35 o 
   1   3   9    15077.62    15854.37    336.55 o 
   3   3   9     8500.65     8075.57    228.47 o 
   5   3   9     5185.92     5245.82    151.48 o 
   7   3   9     4778.51     4738.87    135.78 o 
   9   3   9     2282.80     2327.12    166.04 o 
  11   3   9      716.22      701.46     50.10 o 
  13   3   9     1544.38     1566.26    147.06 o 
  15   3   9       89.34      123.72     64.20 o 
 -18   4   9      145.78      138.04     36.41 o 
 -16   4   9      460.65      526.79     38.07 o 
 -14   4   9      469.92      542.41     32.58 o 
 -12   4   9       24.00       35.49     18.62 o 
 -10   4   9       16.26       30.49     13.57 o 
  -8   4   9       27.02       20.03     11.53 o 
  -6   4   9     1749.36     1937.34     34.83 o 
  -4   4   9      177.31      205.30     10.85 o 
  -2   4   9     1156.89     1295.15     26.10 o 
   0   4   9       64.50       48.56      9.65 o 
   2   4   9     1905.62     1935.32     35.30 o 
   4   4   9       21.52       44.71     11.89 o 
   6   4   9       30.49       10.68     16.50 o 
   8   4   9      397.24      352.71     28.25 o 
  10   4   9       42.74       40.50     26.34 o 
  12   4   9      301.28      367.28     36.43 o 
  14   4   9       17.23        0.29     44.02 o 
 -19   5   9        8.33      -41.29     41.29 o 
 -17   5   9        3.40       36.82     47.43 o 
 -15   5   9      143.54      160.52     30.58 o 
 -13   5   9      486.15      448.16     29.68 o 
 -11   5   9      655.86      627.62     25.07 o 
  -9   5   9     2394.46     2465.29     44.22 o 
  -7   5   9     3804.03     3845.54     74.95 o 
  -5   5   9     4748.46     4731.33     85.22 o 
  -3   5   9    12989.18    13179.89    197.33 o 
  -1   5   9     5753.98     5665.41     83.34 o 
   1   5   9     4517.43     4621.70     71.91 o 
   3   5   9     6317.44     6254.87    120.16 o 
   5   5   9     4578.62     4372.64    114.28 o 
   7   5   9     2368.96     2439.32     62.03 o 
   9   5   9      932.05      841.54     37.94 o 
  11   5   9     1177.19     1160.00     83.50 o 
  13   5   9      136.29      212.89     47.87 o 
 -18   6   9        8.34      -43.97     43.97 o 
 -16   6   9      314.34      308.78     36.73 o 
 -14   6   9       40.29       20.26     28.11 o 
 -12   6   9      602.69      592.46     30.88 o 
 -10   6   9       68.40       45.40     17.71 o 
  -8   6   9      103.74       72.79     13.47 o 
  -6   6   9      138.39      142.73     13.09 o 
  -4   6   9     3427.41     3582.33     56.77 o 
  -2   6   9       39.45       31.99     11.50 o 
   0   6   9       27.88       31.09     12.82 o 
   2   6   9      587.71      566.81     18.20 o 
   4   6   9      197.53      184.33     17.25 o 
   6   6   9       54.70       85.06     22.57 o 
   8   6   9       84.58       83.96     25.75 o 
  10   6   9      282.45      315.50     31.91 o 
  12   6   9      509.02      610.33     42.73 o 
  14   6   9       42.02       18.71     46.41 o 
 -17   7   9       73.42       57.40     40.68 o 
 -15   7   9       67.54       94.47     30.44 o 
 -13   7   9      854.65      884.19     51.33 o 
 -11   7   9     2350.21     2156.80     56.73 o 
  -9   7   9     1633.35     1608.29     49.80 o 
  -7   7   9     6152.16     6258.60    103.66 o 
  -5   7   9     6822.30     6710.45     99.24 o 
  -3   7   9     4057.59     4075.27     63.87 o 
  -1   7   9    11203.94    11091.08    216.43 o 
   1   7   9    10253.60    10282.03    160.59 o 
   3   7   9     5556.32     5392.84     94.90 o 
   5   7   9     2968.57     2872.88     70.14 o 
   7   7   9     2113.75     1944.73     93.84 o 
   9   7   9     1950.78     1891.87     69.98 o 
  11   7   9      892.14      825.37     48.48 o 
  13   7   9      212.92      164.10     39.34 o 
 -18   8   9        2.13       25.00     44.31 o 
 -16   8   9        2.02       10.46     35.02 o 
 -14   8   9        6.39       22.74     28.17 o 
 -12   8   9      181.44      209.74     28.11 o 
 -10   8   9       25.41       25.33     21.32 o 
  -8   8   9       37.92       48.04     16.88 o 
  -6   8   9       91.62       96.39     14.88 o 
  -4   8   9      294.66      309.43     16.28 o 
  -2   8   9       17.13        9.58     12.06 o 
   0   8   9      471.32      489.78     18.03 o 
   2   8   9     1377.55     1271.17     34.17 o 
   4   8   9      169.11      125.69     23.86 o 
   6   8   9       35.75       45.65     27.44 o 
   8   8   9       23.21       18.63     27.03 o 
  10   8   9       17.62       37.97     29.68 o 
  12   8   9       75.59       21.78     35.52 o 
 -17   9   9       13.73       17.82     42.39 o 
 -15   9   9      310.35      305.66     51.65 o 
 -13   9   9      377.85      365.90     34.77 o 
 -11   9   9      936.76      957.37     39.91 o 
  -9   9   9     1185.19     1185.92     42.70 o 
  -7   9   9     2122.90     2108.65     47.49 o 
  -5   9   9     7443.70     7128.08    106.10 o 
  -3   9   9     5622.08     5534.31     84.95 o 
  -1   9   9     3994.50     3897.79     63.47 o 
   1   9   9     5941.84     5751.42     87.59 o 
   3   9   9     4553.47     4453.59     92.58 o 
   5   9   9     1796.99     1751.27     85.89 o 
   7   9   9     3128.62     3138.12     76.73 o 
   9   9   9      896.09      936.01     45.33 o 
  11   9   9      333.82      288.15     36.72 o 
  13   9   9      341.72      357.30     42.90 o 
 -16  10   9       12.27       -7.25     42.27 o 
 -14  10   9       49.75       83.06     32.16 o 
 -12  10   9       24.93        1.66     26.73 o 
 -10  10   9       43.97       38.40     26.12 o 
  -8  10   9       63.43       39.25     21.72 o 
  -6  10   9      408.12      412.17     23.06 o 
  -4  10   9      146.16      171.78     20.33 o 
  -2  10   9      214.66      182.79     17.04 o 
   0  10   9       27.05       19.14     16.71 o 
   2  10   9      532.39      548.55     29.25 o 
   4  10   9      251.09      261.71     27.40 o 
   6  10   9       30.80       23.12     26.39 o 
   8  10   9       88.31      114.91     32.30 o 
  10  10   9       17.77      -17.90     32.94 o 
  12  10   9       25.46       42.56     37.26 o 
 -15  11   9       30.85      -25.94     41.29 o 
 -13  11   9      180.42      202.72     34.31 o 
 -11  11   9      746.91      757.23     39.51 o 
  -9  11   9     1010.19      966.90     56.84 o 
  -7  11   9     2458.79     2273.97     59.72 o 
  -5  11   9      994.88     1061.49     38.59 o 
  -3  11   9     2781.93     2610.57     51.71 o 
  -1  11   9     5298.39     5177.41     97.89 o 
   1  11   9     4129.37     4040.90     87.01 o 
   3  11   9     2852.70     2692.27     69.78 o 
   5  11   9     1335.22     1267.71     46.71 o 
   7  11   9      736.56      585.19     39.51 o 
   9  11   9      464.37      528.05     40.13 o 
  11  11   9     1099.99      869.20     58.31 o 
 -14  12   9       54.10       75.39     42.39 o 
 -12  12   9       32.53       53.23     31.64 o 
 -10  12   9       50.00       33.75     28.93 o 
  -8  12   9       27.24       23.17     45.07 o 
  -6  12   9      664.46      600.83     32.00 o 
  -4  12   9       69.71       46.90     19.36 o 
  -2  12   9      138.38      134.26     18.44 o 
   0  12   9      348.19      394.08     47.75 o 
   2  12   9       29.75       58.80     26.50 o 
   4  12   9        3.06      -13.75     27.72 o 
   6  12   9       28.64       20.03     30.88 o 
   8  12   9      128.05      128.77     34.17 o 
  10  12   9       15.12       24.73     36.41 o 
 -15  13   9      303.09      143.26     82.65 o 
 -13  13   9       20.39       59.60     42.39 o 
 -11  13   9      737.86      728.48     44.01 o 
  -9  13   9      857.89      837.55     41.93 o 
  -7  13   9     1835.59     1718.43     54.97 o 
  -5  13   9     4160.18     3751.77     98.29 o 
  -3  13   9     1909.30     2005.49     60.87 o 
  -1  13   9     2656.87     2622.38     66.91 o 
   1  13   9     2744.12     2531.83    113.73 o 
   3  13   9     1740.68     1712.20     58.07 o 
   5  13   9     1404.39     1459.77     53.90 o 
   7  13   9     1945.73     1863.89     65.06 o 
   9  13   9      679.28      636.43     45.53 o 
 -14  14   9       19.81       -5.51     77.14 o 
 -12  14   9      626.07      722.51     52.30 o 
 -10  14   9      223.62      263.01     74.36 o 
  -8  14   9       26.86        5.77     28.79 o 
  -6  14   9       38.72       51.48     27.91 o 
  -4  14   9     1028.35     1022.04     40.45 o 
  -2  14   9       18.71       59.05     31.86 o 
   0  14   9       11.00        7.51     26.02 o 
   2  14   9        9.77       10.37     30.41 o 
   4  14   9       28.17       48.04     31.04 o 
   6  14   9      392.98      455.50     49.97 o 
   8  14   9        5.78      -15.24     37.45 o 
 -11  15   9      383.91      361.86     44.99 o 
  -9  15   9      573.88      532.21     41.45 o 
  -7  15   9      282.79      354.45     35.92 o 
  -5  15   9      721.68      757.34     39.20 o 
  -3  15   9     1326.13     1385.92     76.93 o 
  -1  15   9     1324.47     1295.46     58.26 o 
   1  15   9     1247.36     1286.96     49.75 o 
   3  15   9     1247.07     1225.01     82.04 o 
   5  15   9      878.18      870.13     47.94 o 
   7  15   9      487.26      475.99     44.17 o 
 -10  16   9       56.70      101.06     41.88 o 
  -8  16   9        4.63      -35.57     39.37 o 
  -6  16   9      162.94      173.06     35.30 o 
  -4  16   9       87.21       17.91     48.70 o 
  -2  16   9       19.35      -41.04     47.70 o 
   0  16   9       13.38       25.40     38.51 o 
   2  16   9      240.21      230.32     36.33 o 
   4  16   9      376.02      414.53     52.09 o 
   6  16   9      335.51      322.01     42.75 o 
  -9  17   9      205.38      228.19     47.06 o 
  -7  17   9      788.94      814.78     58.28 o 
  -5  17   9      737.34      828.20    101.93 o 
  -3  17   9     1551.44     1481.51     87.60 o 
  -1  17   9      691.52      679.84     71.63 o 
   1  17   9      711.31      741.02     54.16 o 
   3  17   9      540.65      557.20     44.76 o 
   5  17   9     1136.49     1102.82     62.83 o 
  -6  18   9      150.26      256.21     90.91 o 
  -4  18   9      196.25      213.06     63.29 o 
  -2  18   9       46.43        6.96     55.29 o 
   0  18   9       60.91       58.35     59.20 o 
   2  18   9       29.01       -5.12     82.65 o 
 -16   0  10     5793.87     5526.65    161.55 o 
 -14   0  10     2045.21     2120.34     76.78 o 
 -12   0  10    14631.49    14699.64    353.53 o 
 -10   0  10    10249.04    10300.20    207.72 o 
  -8   0  10     4193.25     4043.69     88.00 o 
  -6   0  10     2272.42     2136.67     56.22 o 
  -4   0  10     1809.63     1577.77     51.60 o 
  -2   0  10       88.70       83.17     13.11 o 
   0   0  10     1056.80      947.77     29.95 o 
   2   0  10       71.52       64.81     15.75 o 
   4   0  10     4972.56     4840.84    105.94 o 
   6   0  10     6830.61     6338.02    136.55 o 
   8   0  10     5277.09     5185.20    117.69 o 
  10   0  10     1874.91     2028.73    104.69 o 
  12   0  10      354.76      319.57     82.65 o 
  14   0  10     1132.84     1382.98    121.22 o 
 -17   1  10      469.94      450.33     50.65 o 
 -15   1  10       77.40       67.70     20.09 o 
 -13   1  10     1950.31     1848.47     39.97 o 
 -11   1  10     2952.78     2805.48     49.25 o 
  -9   1  10     5860.98     5999.43     88.82 o 
  -7   1  10    10385.97    10163.56    143.17 o 
  -5   1  10     8810.36     8544.88    131.57 o 
  -3   1  10    27377.39    27867.35    413.05 o 
  -1   1  10    10581.60    10111.29    161.78 o 
   1   1  10    13351.02    12974.16    247.61 o 
   3   1  10     5713.42     5340.87    113.62 o 
   5   1  10    12605.28    12406.10    201.94 o 
   7   1  10     3195.96     3203.44     59.47 o 
   9   1  10     1076.06     1175.75     55.16 o 
  11   1  10     1161.13     1201.21     95.47 o 
  13   1  10      288.97      278.81     61.34 o 
 -18   2  10     2333.81     2556.59    146.01 o 
 -16   2  10     2293.85     2355.16     65.70 o 
 -14   2  10    14055.22    13943.70    199.39 o 
 -12   2  10     3543.52     3718.84     62.53 o 
 -10   2  10     3428.30     3372.30     56.02 o 
  -8   2  10     5413.39     5589.42     83.01 o 
  -6   2  10    29897.79    31046.17    422.05 o 
  -4   2  10     1433.03     1332.19     28.29 o 
  -2   2  10      411.24      377.84     14.99 o 
   0   2  10       30.69       56.40      9.80 o 
   2   2  10      644.00      730.26     20.42 o 
   4   2  10     1552.30     1566.86     34.91 o 
   6   2  10     1338.94     1298.72     31.56 o 
   8   2  10     2027.88     1925.62     48.77 o 
  10   2  10     1742.24     1755.02     56.43 o 
  12   2  10     2614.25     2680.34     98.65 o 
  14   2  10      513.62      481.75     70.05 o 
 -19   3  10        3.11       11.02     71.63 o 
 -17   3  10      451.67      494.23     38.07 o 
 -15   3  10     1157.31     1178.11     43.60 o 
 -13   3  10      182.23      228.29     19.58 o 
 -11   3  10     8421.02     8254.30    121.18 o 
  -9   3  10     7032.99     7155.73    104.55 o 
  -7   3  10     5510.34     5700.17     84.14 o 
  -5   3  10    16456.88    16583.27    228.59 o 
  -3   3  10    11606.59    11733.75    163.41 o 
  -1   3  10    23066.18    23833.65    345.48 o 
   1   3  10    14869.58    14610.56    243.95 o 
   3   3  10     7692.06     7373.37    108.03 o 
   5   3  10     5068.53     4835.95     82.33 o 
   7   3  10     7218.74     7050.97    155.96 o 
   9   3  10     1306.12     1311.68     53.32 o 
  11   3  10      220.04      190.01     31.11 o 
  13   3  10     1274.38     1419.83     66.65 o 
 -18   4  10     2771.90     2946.40     91.66 o 
 -16   4  10     3210.49     3354.91     90.04 o 
 -14   4  10     2327.19     2277.40     61.59 o 
 -12   4  10    16440.88    16349.19    230.14 o 
 -10   4  10     3571.96     3458.98     57.65 o 
  -8   4  10    10006.61    10100.52    143.67 o 
  -6   4  10     2592.92     2195.65     38.93 o 
  -4   4  10       35.59       57.52      9.84 o 
  -2   4  10      297.62      289.38     12.55 o 
   0   4  10     4898.42     4795.63     72.48 o 
   2   4  10      159.76      172.72     14.66 o 
   4   4  10     2091.34     1899.26     37.63 o 
   6   4  10     6086.08     5424.87     94.21 o 
   8   4  10      916.63      937.12     49.71 o 
  10   4  10     3439.14     3173.63     78.45 o 
  12   4  10       46.98      -13.00     39.51 o 
  14   4  10      940.45      979.30     78.88 o 
 -19   5  10        8.13       93.82     54.44 o 
 -17   5  10       33.62      -33.83     33.83 o 
 -15   5  10      507.05      548.54     83.50 o 
 -13   5  10     1223.60     1217.37     45.03 o 
 -11   5  10     1158.96     1096.71     30.39 o 
  -9   5  10     5833.99     5730.07     87.27 o 
  -7   5  10     8436.36     8327.09    120.47 o 
  -5   5  10     9068.39     9044.90    129.10 o 
  -3   5  10    13016.51    12963.49    221.96 o 
  -1   5  10     6441.96     6446.01     99.51 o 
   1   5  10     7934.37     7759.84    112.54 o 
   3   5  10     7961.88     7938.24    159.55 o 
   5   5  10     5423.89     5129.96     89.24 o 
   7   5  10     2662.02     2756.87     66.05 o 
   9   5  10     1250.55     1247.41     46.29 o 
  11   5  10     1159.84     1127.90     78.34 o 
  13   5  10      345.59      425.58     65.25 o 
 -18   6  10     2019.32     2081.45    141.25 o 
 -16   6  10     3124.17     3252.74    104.74 o 
 -14   6  10     7791.15     7824.85    151.05 o 
 -12   6  10     2393.02     2591.02     64.37 o 
 -10   6  10     3606.48     3595.23     60.61 o 
  -8   6  10     5985.74     6145.71     92.33 o 
  -6   6  10     8677.64     9241.93    132.62 o 
  -4   6  10      655.14      550.31     19.61 o 
  -2   6  10     3560.78     3774.53     59.74 o 
   0   6  10     4772.00     4762.49     72.98 o 
   2   6  10        4.85        5.17     12.31 o 
   4   6  10     1837.60     1655.89     40.81 o 
   6   6  10      295.89      362.53     27.14 o 
   8   6  10      516.73      514.49     34.72 o 
  10   6  10     2403.46     2356.99     67.35 o 
  12   6  10     3794.13     3732.16     93.62 o 
  14   6  10      305.34      342.99     97.80 o 
 -17   7  10      302.85      254.21     44.94 o 
 -15   7  10      221.04      204.76     38.11 o 
 -13   7  10     1693.89     1689.89     53.95 o 
 -11   7  10     4628.81     4462.10     92.96 o 
  -9   7  10     3718.19     3571.92     66.74 o 
  -7   7  10     7724.68     7736.67    113.87 o 
  -5   7  10    10145.13    10158.61    145.54 o 
  -3   7  10     8398.53     8226.13    119.51 o 
  -1   7  10    15760.30    15882.67    243.71 o 
   1   7  10    10465.24    10301.63    147.49 o 
   3   7  10     6144.51     5977.56    101.01 o 
   5   7  10     4083.27     3990.15     85.34 o 
   7   7  10     3253.70     3101.10    139.97 o 
   9   7  10     1413.84     1431.06     51.59 o 
  11   7  10      311.60      224.15     35.98 o 
  13   7  10      359.13      387.07     45.73 o 
 -18   8  10     1306.24     1414.16     68.84 o 
 -16   8  10     2124.11     2281.36     88.90 o 
 -14   8  10     4174.35     4176.80     95.31 o 
 -12   8  10     4298.92     4311.47     92.58 o 
 -10   8  10     4919.40     4843.53     98.41 o 
  -8   8  10     5645.14     5365.56     92.79 o 
  -6   8  10     3470.68     3556.94     59.51 o 
  -4   8  10      721.67      778.86     22.82 o 
  -2   8  10     3504.82     3548.15     58.35 o 
   0   8  10    29802.05    29462.94    403.33 o 
   2   8  10     3687.57     3817.91     70.22 o 
   4   8  10     1850.30     1759.20     50.91 o 
   6   8  10      284.02      278.93     28.46 o 
   8   8  10     1462.05     1334.88     48.94 o 
  10   8  10      698.03      674.39     60.28 o 
  12   8  10       77.49       99.49     37.64 o 
 -17   9  10      164.90      178.39     48.86 o 
 -15   9  10      814.61      814.10     50.30 o 
 -13   9  10      453.56      420.50     35.77 o 
 -11   9  10      979.44     1083.98     51.69 o 
  -9   9  10     3202.75     3140.65     72.63 o 
  -7   9  10     3614.20     3681.08     69.11 o 
  -5   9  10    10024.06     9910.51    143.63 o 
  -3   9  10     3825.61     3805.17     62.86 o 
  -1   9  10     7700.39     7588.23    112.45 o 
   1   9  10     5609.53     5475.62    110.63 o 
   3   9  10     6533.83     6444.02    124.93 o 
   5   9  10     1686.06     1738.46     62.40 o 
   7   9  10     2985.49     3052.07     99.01 o 
   9   9  10      655.73      724.07     41.79 o 
  11   9  10      459.64      503.21     42.41 o 
 -16  10  10     1722.16     1728.58     71.03 o 
 -14  10  10     3458.96     3398.83    133.58 o 
 -12  10  10     1874.32     1844.42     58.43 o 
 -10  10  10     3004.00     2983.61     72.19 o 
  -8  10  10     3278.09     3381.10     66.91 o 
  -6  10  10     3114.05     2912.06     58.73 o 
  -4  10  10      538.77      625.36     22.95 o 
  -2  10  10      866.89      872.54     25.77 o 
   0  10  10     1023.92     1009.69     32.26 o 
   2  10  10      601.31      580.17     40.24 o 
   4  10  10      633.50      630.95     35.77 o 
   6  10  10      660.55      597.36     36.72 o 
   8  10  10      357.65      291.21     36.03 o 
  10  10  10     1787.59     1702.17     64.13 o 
  12  10  10     2584.17     2629.22     81.88 o 
 -15  11  10      191.88      133.06     53.70 o 
 -13  11  10     1282.78     1436.34     60.92 o 
 -11  11  10      964.87      984.06     43.52 o 
  -9  11  10     2184.10     2181.84     85.89 o 
  -7  11  10     3913.14     3748.98     72.70 o 
  -5  11  10     2778.94     2928.52     63.63 o 
  -3  11  10     4944.91     5039.82     81.37 o 
  -1  11  10     5807.24     5971.05    125.52 o 
   1  11  10     4906.90     4890.11    150.33 o 
   3  11  10     3657.12     3585.27     82.87 o 
   5  11  10     1947.82     1938.89     64.82 o 
   7  11  10      999.83      988.49     48.51 o 
   9  11  10      886.37     1004.42     48.85 o 
  11  11  10      493.18      543.98     48.06 o 
 -14  12  10     1710.36     1831.87     76.31 o 
 -12  12  10     3500.54     3650.98    103.36 o 
 -10  12  10      581.31      600.30     49.79 o 
  -8  12  10     5931.75     5772.55    117.24 o 
  -6  12  10     1160.38     1210.23     49.95 o 
  -4  12  10       28.82       21.54     20.21 o 
  -2  12  10      349.39      388.98     24.81 o 
   0  12  10     2114.12     2194.96     60.49 o 
   2  12  10       27.97       10.76     26.02 o 
   4  12  10     1031.46     1016.26     44.63 o 
   6  12  10     1036.68      957.21     45.30 o 
   8  12  10       19.25       12.73     34.35 o 
  10  12  10     1223.71     1196.50     66.41 o 
 -13  13  10       12.59       -5.62     38.11 o 
 -11  13  10     1444.98     1427.19     61.99 o 
  -9  13  10     1661.55     1650.89     57.80 o 
  -7  13  10     2344.04     2458.22     82.66 o 
  -5  13  10     5442.59     5350.44     97.29 o 
  -3  13  10     2227.58     2238.46     60.43 o 
  -1  13  10     4173.05     4194.33    110.15 o 
   1  13  10     3153.02     3097.50     84.18 o 
   3  13  10     2121.77     2051.25     62.23 o 
   5  13  10     1084.11     1136.08     75.95 o 
   7  13  10     1843.44     1908.51     65.25 o 
   9  13  10      724.24      728.63     49.38 o 
 -12  14  10     1006.26     1134.37     59.81 o 
 -10  14  10     1512.51     1604.11     65.55 o 
  -8  14  10     1028.64     1095.64     70.14 o 
  -6  14  10     2576.78     2726.33    107.85 o 
  -4  14  10      210.50      303.74     37.48 o 
  -2  14  10       53.13       51.82     33.59 o 
   0  14  10        6.18       16.87     27.42 o 
   2  14  10      271.26      279.12     36.58 o 
   4  14  10      506.08      480.87     39.10 o 
   6  14  10       41.06       47.46     35.37 o 
   8  14  10      581.18      472.93     46.29 o 
 -11  15  10      484.94      572.78     50.70 o 
  -9  15  10     1069.94     1066.48     54.95 o 
  -7  15  10      960.17     1048.49     47.13 o 
  -5  15  10      911.70      971.52     51.48 o 
  -3  15  10     2389.06     2485.13     81.65 o 
  -1  15  10     1879.18     1791.19    120.24 o 
   1  15  10     1990.06     2115.43     67.50 o 
   3  15  10     1388.74     1419.57     55.57 o 
   5  15  10     1284.01     1286.84     60.44 o 
   7  15  10      592.61      706.22     48.83 o 
 -10  16  10      952.64     1016.49     60.32 o 
  -8  16  10      522.03      565.74     51.72 o 
  -6  16  10      467.24      493.33     56.39 o 
  -4  16  10      495.69      557.54    161.16 o 
  -2  16  10       11.60       42.68     37.37 o 
   0  16  10      216.45      248.68     43.36 o 
   2  16  10      100.76      110.93     36.07 o 
   4  16  10      240.78      257.39     39.91 o 
   6  16  10      371.13      475.23    151.52 o 
  -9  17  10      596.35      590.41     52.56 o 
  -7  17  10     1438.30     1517.97    121.22 o 
  -5  17  10     1160.27     1292.07    112.95 o 
  -3  17  10     2209.51     2320.04    110.99 o 
  -1  17  10     1093.97     1262.74     63.08 o 
   1  17  10     1484.20     1681.02     72.91 o 
   3  17  10      394.95      471.13     45.50 o 
  -6  18  10     1587.74     1732.86    140.50 o 
  -4  18  10        9.90       -8.26     82.65 o 
  -2  18  10      194.28      209.38     90.91 o 
   0  18  10       11.59       46.50     51.87 o 
 -17   1  11      428.73      542.72     74.38 o 
 -15   1  11      643.73      650.47     26.70 o 
 -13   1  11     1378.77     1384.64     34.46 o 
 -11   1  11     2261.49     2227.49     51.96 o 
  -9   1  11     4926.46     4954.17    138.12 o 
  -7   1  11    10154.75    10483.64    147.69 o 
  -5   1  11     4082.09     4040.75     67.44 o 
  -3   1  11    13300.07    13788.81    325.88 o 
  -1   1  11     8647.03     8829.65    269.98 o 
   1   1  11     8069.06     8689.38    256.02 o 
   3   1  11     3107.99     3227.68    101.85 o 
   5   1  11     5397.58     5473.05    103.55 o 
   7   1  11     1837.31     1857.42     62.54 o 
   9   1  11      748.19      773.74     48.17 o 
  11   1  11      600.22      640.42    111.39 o 
  13   1  11       78.32      104.69     58.44 o 
 -18   2  11      109.25      198.36     77.14 o 
 -16   2  11       14.87       14.67     38.81 o 
 -14   2  11       49.31       37.96     18.83 o 
 -12   2  11      244.49      209.92     17.86 o 
 -10   2  11       60.51       21.63     13.06 o 
  -8   2  11       13.47       23.80     11.15 o 
  -6   2  11      354.82      400.85     13.40 o 
  -4   2  11     1245.08     1314.94     29.52 o 
  -2   2  11        7.92        5.60      8.20 o 
   0   2  11       11.94       19.26     11.50 o 
   2   2  11       53.19       64.72     12.62 o 
   4   2  11      362.21      380.81     18.20 o 
   6   2  11       88.39      114.09     21.36 o 
   8   2  11       41.85       42.77     21.82 o 
  10   2  11       34.72       52.84     33.76 o 
  12   2  11        5.88       30.82     38.97 o 
  14   2  11      227.35      181.95     63.29 o 
 -19   3  11      100.85       66.12     74.38 o 
 -17   3  11      340.44      360.64     50.65 o 
 -15   3  11     1762.82     1719.71     62.43 o 
 -13   3  11      706.31      690.06     24.82 o 
 -11   3  11     4127.37     4230.31     76.12 o 
  -9   3  11     5173.46     5202.32     81.17 o 
  -7   3  11     6662.45     6818.93     99.52 o 
  -5   3  11     6508.33     6707.37    229.00 o 
  -3   3  11    10688.10    10882.74    182.17 o 
  -1   3  11     9725.62     9654.86    195.48 o 
   1   3  11     4809.43     4546.86    138.61 o 
   3   3  11     4028.33     4089.59    146.00 o 
   5   3  11     2002.05     1988.37     57.08 o 
   7   3  11     2539.72     2546.04    102.19 o 
   9   3  11     1000.59     1047.41     42.21 o 
  11   3  11      196.41      256.17     38.17 o 
  13   3  11      260.46      326.71     79.89 o 
 -18   4  11      147.59      132.24     49.42 o 
 -16   4  11      361.11      414.54     48.58 o 
 -14   4  11      796.98      732.27     47.96 o 
 -12   4  11       34.32       16.99     21.49 o 
 -10   4  11        1.96      -11.87     13.40 o 
  -8   4  11      310.29      320.04     16.84 o 
  -6   4  11     1451.93     1481.47     29.54 o 
  -4   4  11       88.04       94.65     11.22 o 
  -2   4  11     1873.84     1937.40     35.19 o 
   0   4  11        7.98        2.96     11.16 o 
   2   4  11      210.38      226.73     14.78 o 
   4   4  11        5.14      -11.96     13.03 o 
   6   4  11      488.66      503.06     25.20 o 
   8   4  11       83.74       92.32     29.81 o 
  10   4  11      226.34      206.82     32.66 o 
  12   4  11       41.06       11.29     42.34 o 
  14   4  11      344.06      256.21     90.91 o 
 -19   5  11       33.93       74.09     57.85 o 
 -17   5  11       39.25      -10.61     45.75 o 
 -15   5  11      762.02      750.40     43.46 o 
 -13   5  11     1510.93     1482.56     48.46 o 
 -11   5  11      897.61      899.71     26.43 o 
  -9   5  11     7079.44     6914.55    103.03 o 
  -7   5  11     6843.32     7036.02    103.44 o 
  -5   5  11     5197.61     5022.86     83.51 o 
  -3   5  11     7556.51     7545.34    151.13 o 
  -1   5  11     5325.34     5188.55     78.30 o 
   1   5  11     8590.97     8603.75    129.77 o 
   3   5  11     3900.91     3911.52    123.82 o 
   5   5  11     3684.78     3320.51     95.79 o 
   7   5  11     1032.40     1073.56     53.14 o 
   9   5  11      757.48      756.93     39.20 o 
  11   5  11     1013.61     1082.69     89.07 o 
  13   5  11      122.73      153.33     45.10 o 
 -18   6  11       23.95       23.03     51.60 o 
 -16   6  11        9.09        6.96     33.76 o 
 -14   6  11      121.60       97.73     32.85 o 
 -12   6  11       17.36      -22.99     22.99 o 
 -10   6  11       51.19       12.27     15.25 o 
  -8   6  11      184.37      235.80     16.55 o 
  -6   6  11       41.13       43.48     12.80 o 
  -4   6  11      123.68      156.57     13.29 o 
  -2   6  11      453.64      417.62     16.57 o 
   0   6  11       56.21       88.74     13.23 o 
   2   6  11      619.23      578.92     19.86 o 
   4   6  11      844.00      732.50     26.63 o 
   6   6  11        9.63      -15.73     22.86 o 
   8   6  11       26.81       42.76     26.80 o 
  10   6  11      233.14      320.80     34.89 o 
  12   6  11      134.95      167.21     38.23 o 
 -17   7  11      423.86      399.53     46.41 o 
 -15   7  11      304.09      243.01     39.08 o 
 -13   7  11     1576.98     1504.45     93.45 o 
 -11   7  11     2585.29     2566.89     63.01 o 
  -9   7  11     1967.38     2005.99     43.68 o 
  -7   7  11     4135.73     4094.52     72.92 o 
  -5   7  11     6300.97     6359.33     95.36 o 
  -3   7  11     6761.47     6618.02    110.27 o 
  -1   7  11     6864.16     6642.03    137.17 o 
   1   7  11     3169.43     3090.05     53.07 o 
   3   7  11     6352.17     6216.52    105.24 o 
   5   7  11     2583.92     2435.27     62.30 o 
   7   7  11     1055.81     1021.71     71.18 o 
   9   7  11      539.64      454.19     51.98 o 
  11   7  11       48.49       40.26     34.71 o 
  13   7  11      181.44      155.36     58.06 o 
 -18   8  11        3.99      -16.72     56.39 o 
 -16   8  11       10.39        6.92     37.74 o 
 -14   8  11       48.46       27.01     78.52 o 
 -12   8  11       44.10       38.67     28.38 o 
 -10   8  11       61.57       64.27     20.54 o 
  -8   8  11       13.27        1.81     14.96 o 
  -6   8  11       27.54       26.68     14.97 o 
  -4   8  11      684.56      724.17     22.82 o 
  -2   8  11     1297.57     1158.89     29.70 o 
   0   8  11        7.46        6.80     13.77 o 
   2   8  11      599.16      554.57     24.74 o 
   4   8  11      143.06       98.78     23.25 o 
   6   8  11        3.20       -4.28     25.48 o 
   8   8  11       28.67      -32.48     37.21 o 
  10   8  11       78.61       50.30     34.27 o 
  12   8  11       29.32       -0.65     47.13 o 
 -17   9  11       63.63      -21.55     43.21 o 
 -15   9  11      647.40      646.84     50.25 o 
 -13   9  11      886.09      838.22     71.26 o 
 -11   9  11     1293.84     1228.84     51.36 o 
  -9   9  11     2854.07     2815.84     65.03 o 
  -7   9  11     2595.95     2591.49     49.01 o 
  -5   9  11     5181.91     4981.07    120.56 o 
  -3   9  11     3225.14     3153.08     59.56 o 
  -1   9  11     3906.62     3780.89    121.11 o 
   1   9  11     3933.55     3857.97    144.25 o 
   3   9  11     5492.92     5134.94    142.75 o 
   5   9  11      764.54      698.46     36.33 o 
   7   9  11      899.35      885.41     43.31 o 
   9   9  11      294.46      315.50     37.72 o 
  11   9  11      317.82      342.61     40.89 o 
 -16  10  11       71.60       57.16     41.29 o 
 -14  10  11      219.26      293.63     42.89 o 
 -12  10  11       38.50       36.75     33.91 o 
 -10  10  11       10.22        4.52     27.54 o 
  -8  10  11       57.56       24.53     20.13 o 
  -6  10  11       65.07       58.62     17.55 o 
  -4  10  11      266.75      238.72     23.27 o 
  -2  10  11      603.99      615.15     22.91 o 
   0  10  11        0.34       -7.11     18.30 o 
   2  10  11      252.01      239.93     27.72 o 
   4  10  11       22.24       13.62     34.99 o 
   6  10  11       86.02      104.70     29.11 o 
   8  10  11       41.43       35.42     32.31 o 
  10  10  11       44.07       24.66     36.01 o 
 -15  11  11      171.28       77.34     41.18 o 
 -13  11  11     1590.01     1548.31     64.06 o 
 -11  11  11      204.06      118.24     36.96 o 
  -9  11  11     2106.53     2099.70     85.65 o 
  -7  11  11     2100.20     2053.50     55.48 o 
  -5  11  11     2605.18     2596.26     50.89 o 
  -3  11  11     3741.93     3594.27     67.76 o 
  -1  11  11     3205.46     3204.04    124.52 o 
   1  11  11     1364.18     1373.39     58.06 o 
   3  11  11     2187.09     2111.81     87.88 o 
   5  11  11     2205.86     2271.36     66.78 o 
   7  11  11      412.01      417.00     37.79 o 
   9  11  11      451.40      542.08     43.25 o 
  11  11  11      340.04      286.62     58.05 o 
 -14  12  11      352.06      415.09     68.62 o 
 -12  12  11       64.25      113.87     39.76 o 
 -10  12  11      255.90      304.24     39.70 o 
  -8  12  11       91.40       57.49     31.08 o 
  -6  12  11      199.12      173.63     31.96 o 
  -4  12  11       53.59       44.27     19.03 o 
  -2  12  11       42.14       65.68     22.04 o 
   0  12  11        5.86        7.64     26.03 o 
   2  12  11        9.82       27.05     27.50 o 
   4  12  11       41.31       64.95     30.58 o 
   6  12  11      247.87      246.71     35.37 o 
   8  12  11        7.12       46.22     34.49 o 
  10  12  11        2.78       43.84     47.56 o 
 -13  13  11       95.49      107.91     43.99 o 
 -11  13  11     1485.71     1501.61     64.06 o 
  -9  13  11     1396.01     1500.45     76.93 o 
  -7  13  11      945.10      920.18     47.37 o 
  -5  13  11     2794.41     2873.25     77.15 o 
  -3  13  11     1381.51     1390.08     49.79 o 
  -1  13  11     2042.47     1980.62     79.58 o 
   1  13  11     1900.00     1717.40     58.14 o 
   3  13  11     1296.20     1397.16     52.97 o 
   5  13  11      268.12      258.29     41.75 o 
   7  13  11      662.38      710.71     64.02 o 
   9  13  11      628.24      638.55     82.65 o 
 -12  14  11      179.73      182.03     44.54 o 
 -10  14  11      152.04      158.93     41.87 o 
  -8  14  11       66.05       91.98     34.52 o 
  -6  14  11       11.58        5.44     38.81 o 
  -4  14  11      108.23      103.88     34.87 o 
  -2  14  11       13.28      -32.69     32.69 o 
   0  14  11        9.13       13.26     29.20 o 
   2  14  11      217.15      225.31     36.10 o 
   4  14  11      888.66      928.74     47.83 o 
   6  14  11       67.28       40.16     36.02 o 
   8  14  11        6.25       37.78     57.24 o 
 -11  15  11      148.96      152.00     45.05 o 
  -9  15  11      988.11      938.23     69.11 o 
  -7  15  11     1204.96     1263.74     57.98 o 
  -5  15  11      851.41      853.12     61.52 o 
  -3  15  11     1654.50     1671.40     85.51 o 
  -1  15  11     1288.90     1259.05     85.72 o 
   1  15  11      765.32      737.46     43.89 o 
   3  15  11     1119.37     1091.21     51.44 o 
   5  15  11      512.10      507.43     45.07 o 
   7  15  11      610.62      517.93     93.67 o 
 -10  16  11      129.99      174.03     44.94 o 
  -8  16  11       12.31       27.51     64.94 o 
  -6  16  11        6.38        2.59     53.72 o 
  -4  16  11      395.83      435.28     85.40 o 
  -2  16  11      307.08      217.54     42.91 o 
   0  16  11        2.72      -34.08     38.86 o 
   2  16  11      126.45      147.96     35.30 o 
   4  16  11      174.70      144.89     40.93 o 
  -9  17  11      384.99      431.79     49.98 o 
  -7  17  11      851.95     1096.47    115.71 o 
  -5  17  11      364.72      468.34     93.67 o 
  -3  17  11      929.15      870.56     99.18 o 
  -1  17  11      965.06      988.05     68.97 o 
   1  17  11      914.09      931.76     61.27 o 
   3  17  11      156.55      168.72     42.27 o 
  -4  18  11      243.72      272.74     93.67 o 
  -2  18  11       21.82       85.40     88.16 o 
   0  18  11        7.72       77.14     71.63 o 
 -16   0  12     1595.41     1510.69     70.92 o 
 -14   0  12     3409.60     3344.00    104.10 o 
 -12   0  12     7195.85     6849.35    179.19 o 
 -10   0  12      740.77      733.97     39.90 o 
  -8   0  12     1402.30     1419.30     41.34 o 
  -6   0  12     3555.06     3998.10    159.79 o 
  -4   0  12     4520.30     4083.84    219.02 o 
  -2   0  12       55.25       45.13     11.59 o 
   0   0  12     7149.62     7109.33    146.86 o 
   2   0  12     1499.22     1356.98     43.34 o 
   4   0  12     1783.14     1876.68     55.12 o 
   6   0  12     5651.61     5763.52    128.12 o 
   8   0  12     1425.37     1586.76     74.98 o 
  10   0  12     1980.80     2038.72     87.08 o 
  12   0  12     1195.72     1206.66    112.95 o 
  14   0  12     1795.84     1699.80    143.26 o 
 -17   1  12      572.59      598.45     53.54 o 
 -15   1  12     1872.37     1958.81     54.24 o 
 -13   1  12     3189.79     3102.64     69.13 o 
 -11   1  12     4357.79     4253.32     75.36 o 
  -9   1  12     7730.04     7802.53    124.42 o 
  -7   1  12    15908.77    16056.89    243.15 o 
  -5   1  12     7398.53     7148.56    112.83 o 
  -3   1  12    12308.09    11724.13    179.38 o 
  -1   1  12    12430.86    12213.17    271.69 o 
   1   1  12    10276.71     9941.87    141.67 o 
   3   1  12     5044.80     4781.19    102.05 o 
   5   1  12     2268.04     2209.15     73.47 o 
   7   1  12     2221.19     2214.67    109.89 o 
   9   1  12      696.62      705.94     80.32 o 
  11   1  12      589.72      526.08     61.34 o 
  13   1  12       19.52       92.67     60.61 o 
 -18   2  12     6122.71     6286.78    258.96 o 
 -16   2  12     2762.84     2878.85    125.35 o 
 -14   2  12     2788.11     2625.96     63.27 o 
 -12   2  12      386.70      437.34     20.46 o 
 -10   2  12    16603.88    16464.73    230.28 o 
  -8   2  12      293.92      296.99     17.85 o 
  -6   2  12     2615.56     2828.59     51.86 o 
  -4   2  12      135.29      178.87     17.02 o 
  -2   2  12      669.68      705.77     20.20 o 
   0   2  12     1056.57     1126.08     26.24 o 
   2   2  12     1167.43     1161.25     40.04 o 
   4   2  12     3888.59     3965.91     65.31 o 
   6   2  12     2548.09     2581.60     59.96 o 
   8   2  12     2796.09     2733.05     67.48 o 
  10   2  12     2328.89     2374.12     80.55 o 
  12   2  12     1048.25     1137.79    112.95 o 
 -19   3  12      324.20      449.06     85.40 o 
 -17   3  12      361.38      427.02     77.14 o 
 -15   3  12     2319.51     2307.35     89.55 o 
 -13   3  12     1114.20     1111.76     34.73 o 
 -11   3  12     6630.07     6579.53     99.50 o 
  -9   3  12     6278.75     6086.72     91.65 o 
  -7   3  12     9657.07     9847.92    140.01 o 
  -5   3  12    10961.15    10822.19    167.04 o 
  -3   3  12    13121.24    12290.42    187.72 o 
  -1   3  12     7414.16     7091.52    137.01 o 
   1   3  12     4512.11     4445.41     69.51 o 
   3   3  12     7967.36     7886.05    186.45 o 
   5   3  12      780.20      835.16     25.18 o 
   7   3  12     1884.44     1854.16     47.36 o 
   9   3  12     1074.02     1129.72     77.54 o 
  11   3  12       38.05       52.76     38.56 o 
  13   3  12       23.09       36.42     52.28 o 
 -18   4  12      974.02     1111.87     72.00 o 
 -16   4  12     3201.45     3390.98    115.80 o 
 -14   4  12     1337.41     1334.12     46.45 o 
 -12   4  12     9619.19     9277.90    148.97 o 
 -10   4  12     1757.51     1790.02     41.50 o 
  -8   4  12       41.74       51.56     12.04 o 
  -6   4  12      283.04      213.22     13.35 o 
  -4   4  12      311.91      333.05     17.00 o 
  -2   4  12      172.89      194.47     13.28 o 
   0   4  12     1583.86     1383.65     30.41 o 
   2   4  12     6088.21     6222.07     93.98 o 
   4   4  12       75.99       99.95     15.97 o 
   6   4  12     7013.92     6506.42    111.95 o 
   8   4  12     1034.01     1035.77     41.96 o 
  10   4  12     1997.44     1986.35     69.20 o 
  12   4  12     1514.21     1639.26     72.41 o 
 -19   5  12      176.46      187.34     56.49 o 
 -17   5  12      118.65      123.59     49.65 o 
 -15   5  12     1424.98     1546.77     74.53 o 
 -13   5  12     4861.63     4544.96     94.66 o 
 -11   5  12     1333.72     1452.22     38.92 o 
  -9   5  12     9976.58     9611.84    152.22 o 
  -7   5  12     9816.29     9904.24    142.04 o 
  -5   5  12     7824.46     7711.07    129.98 o 
  -3   5  12     9698.77     9592.91    137.36 o 
  -1   5  12    12282.13    12401.24    196.31 o 
   1   5  12    11529.98    11478.92    219.10 o 
   3   5  12     3417.54     3332.15     66.54 o 
   5   5  12     3432.82     3298.44     75.13 o 
   7   5  12      715.03      718.10     36.75 o 
   9   5  12     1383.92     1454.03     93.05 o 
  11   5  12      765.18      792.69     44.56 o 
  13   5  12        8.88        0.89     45.95 o 
 -18   6  12     1957.47     2070.89    100.20 o 
 -16   6  12     2491.35     2644.74    151.52 o 
 -14   6  12     1588.31     1639.27     63.00 o 
 -12   6  12      877.84      918.18     36.48 o 
 -10   6  12     2898.06     2757.04     55.79 o 
  -8   6  12     1896.24     1884.91     42.33 o 
  -6   6  12      743.49      807.27     23.17 o 
  -4   6  12       59.90       33.80     12.91 o 
  -2   6  12        4.84       -8.36     12.40 o 
   0   6  12    10756.36    10576.53    151.54 o 
   2   6  12      865.92      811.83     28.95 o 
   4   6  12     3623.02     3437.91     98.22 o 
   6   6  12     4500.46     4328.01     93.65 o 
   8   6  12     2585.03     2582.50     69.51 o 
  10   6  12      135.65      142.98     35.06 o 
  12   6  12     1676.51     1720.27     63.29 o 
 -17   7  12      890.37     1013.24     73.03 o 
 -15   7  12      417.35      419.34     40.80 o 
 -13   7  12     2253.39     2236.94     71.03 o 
 -11   7  12     3742.98     3569.23     77.82 o 
  -9   7  12     3161.35     3240.86     61.98 o 
  -7   7  12     6291.54     6231.98     94.99 o 
  -5   7  12    10816.92    10725.39    153.81 o 
  -3   7  12     8393.36     8193.96    120.08 o 
  -1   7  12     3556.45     3552.34     59.48 o 
   1   7  12     3462.46     3556.59     60.18 o 
   3   7  12     4714.19     4495.48    137.98 o 
   5   7  12     2710.48     2615.48     90.57 o 
   7   7  12      412.38      405.60     33.85 o 
   9   7  12      413.93      470.43     41.35 o 
  11   7  12      162.61      149.44     37.45 o 
 -16   8  12     2032.79     2381.75    104.69 o 
 -14   8  12     2589.72     2736.70     83.23 o 
 -12   8  12     5034.09     4782.09    116.04 o 
 -10   8  12     1694.32     1802.19     52.68 o 
  -8   8  12      671.23      650.25     25.76 o 
  -6   8  12       29.49       23.35     14.53 o 
  -4   8  12     3097.86     3031.86     53.57 o 
  -2   8  12     3596.69     3663.35     61.39 o 
   0   8  12      112.60      111.02     15.57 o 
   2   8  12     2186.89     2108.04     55.72 o 
   4   8  12     2076.74     2056.25     58.48 o 
   6   8  12      832.58      792.58     40.24 o 
   8   8  12     2190.94     2124.38     65.74 o 
  10   8  12     1809.68     1847.28     65.21 o 
  12   8  12      528.96      607.75     47.38 o 
 -17   9  12      131.90      143.53     58.34 o 
 -15   9  12      854.06      791.90     52.34 o 
 -13   9  12     1883.78     1933.22     69.95 o 
 -11   9  12     3402.25     3393.73     90.07 o 
  -9   9  12     3753.50     3481.90     76.37 o 
  -7   9  12     2917.27     3140.77     91.20 o 
  -5   9  12     6243.64     6152.27     94.97 o 
  -3   9  12     6917.19     6857.85    104.13 o 
  -1   9  12     5949.40     6001.92     92.82 o 
   1   9  12     5276.28     5187.05    148.57 o 
   3   9  12     3936.14     3938.16    118.50 o 
   5   9  12      741.67      781.17     45.69 o 
   7   9  12      712.59      749.87     42.67 o 
   9   9  12      492.94      585.38     60.04 o 
  11   9  12      529.29      525.39     45.84 o 
 -16  10  12     1191.25     1400.55    122.59 o 
 -14  10  12     1124.83     1223.69     59.32 o 
 -12  10  12      543.78      538.41     42.95 o 
 -10  10  12     1068.04     1061.44     49.54 o 
  -8  10  12      329.95      379.81     28.88 o 
  -6  10  12      149.73      188.49     20.58 o 
  -4  10  12      338.17      352.88     21.17 o 
  -2  10  12      607.59      604.45     26.90 o 
   0  10  12     5868.81     5706.05    113.97 o 
   2  10  12      644.77      664.63     47.32 o 
   4  10  12     1960.49     1959.10     59.54 o 
   6  10  12     3454.87     3256.49     82.63 o 
   8  10  12     1430.97     1398.88     54.95 o 
  10  10  12       35.66       30.99     37.45 o 
 -15  11  12      419.09      450.54     64.58 o 
 -13  11  12     2946.78     2917.23     90.12 o 
 -11  11  12      243.78      234.21     38.11 o 
  -9  11  12     3606.31     3827.24     99.64 o 
  -7  11  12     5187.63     5014.01    101.49 o 
  -5  11  12     4972.69     4973.70     88.85 o 
  -3  11  12     4350.17     4419.73     74.63 o 
  -1  11  12     1921.26     1982.95     57.15 o 
   1  11  12     2649.31     2682.05     97.06 o 
   3  11  12     1939.24     1954.92     60.59 o 
   5  11  12     3446.95     3389.34    169.00 o 
   7  11  12      146.08      116.20     34.23 o 
   9  11  12      638.49      635.16     45.90 o 
 -14  12  12      471.54      467.49     54.10 o 
 -12  12  12     4170.61     4306.08    139.63 o 
 -10  12  12      247.87      303.85     39.21 o 
  -8  12  12      821.96      899.97     47.12 o 
  -6  12  12      427.30      393.12     33.40 o 
  -4  12  12        4.14      -16.40     20.42 o 
  -2  12  12       21.94       13.85     24.68 o 
   0  12  12       73.74       54.14     27.50 o 
   2  12  12     1613.10     1559.31     55.72 o 
   4  12  12      102.22      149.27     32.26 o 
   6  12  12     1950.09     1971.60     66.03 o 
   8  12  12      854.92      973.17     55.87 o 
 -13  13  12      891.95      977.86     58.81 o 
 -11  13  12     2631.83     2818.41     89.56 o 
  -9  13  12     1188.44     1247.38     56.10 o 
  -7  13  12     1008.78      977.56     48.56 o 
  -5  13  12     3315.79     3472.47     78.96 o 
  -3  13  12     2674.84     2642.86     97.84 o 
  -1  13  12     2835.55     2848.48     79.93 o 
   1  13  12     1798.69     1927.72     62.25 o 
   3  13  12     1681.20     1824.39     89.47 o 
   5  13  12      334.91      333.54     38.33 o 
   7  13  12      371.43      350.35     45.33 o 
 -12  14  12      162.86      232.83     45.05 o 
 -10  14  12     2035.06     2250.70     80.91 o 
  -8  14  12       30.97       37.47     43.54 o 
  -6  14  12      345.82      343.34     37.74 o 
  -4  14  12       97.88      115.11     45.46 o 
  -2  14  12      302.82      322.33     53.25 o 
   0  14  12      690.51      693.53     41.07 o 
   2  14  12       78.67       30.84     34.08 o 
   4  14  12      912.03     1082.89     51.99 o 
   6  14  12      968.94      993.68     53.69 o 
 -11  15  12      294.89      298.03     47.66 o 
  -9  15  12     1743.39     1848.42     82.50 o 
  -7  15  12     3091.94     3046.31     92.51 o 
  -5  15  12     1698.11     2005.60    134.99 o 
  -3  15  12     1921.44     1979.84    130.86 o 
  -1  15  12     1166.66     1193.31     72.00 o 
   1  15  12     1213.69     1263.22    102.19 o 
   3  15  12     1629.80     1723.66     83.90 o 
   5  15  12      582.49      623.86     48.15 o 
 -10  16  12      203.77      195.04     47.56 o 
  -8  16  12      563.85      626.20     50.95 o 
  -6  16  12      300.56      294.78     85.40 o 
  -4  16  12      463.85      573.03     90.91 o 
  -2  16  12      101.29       40.84     49.42 o 
   0  16  12      451.68      654.15     71.63 o 
   2  16  12      126.72       74.84     43.93 o 
   4  16  12      213.79      261.64     62.97 o 
  -7  17  12     1034.75     1052.39    118.46 o 
  -5  17  12      873.68     1231.46    118.46 o 
  -3  17  12      798.60     1008.31    112.95 o 
  -1  17  12     1382.92     1511.56     84.32 o 
   1  17  12     1139.19     1185.88     80.40 o 
 -17   1  13      358.72      365.88     49.65 o 
 -15   1  13     1540.27     1549.53    112.04 o 
 -13   1  13     3808.82     3748.24     91.69 o 
 -11   1  13     4807.08     4661.94     91.89 o 
  -9   1  13     3772.72     3748.39     76.08 o 
  -7   1  13     9337.69     9233.40    187.14 o 
  -5   1  13     8402.73     8277.73    146.00 o 
  -3   1  13     3729.91     3720.52    112.27 o 
  -1   1  13     6669.95     6883.50    229.78 o 
   1   1  13     4864.59     5178.73    196.39 o 
   3   1  13     2289.53     2424.07     97.70 o 
   5   1  13     1432.13     1458.73     57.70 o 
   7   1  13      741.51      809.92     46.00 o 
   9   1  13      199.31      160.68     37.02 o 
  11   1  13      316.96      428.43     60.39 o 
  13   1  13       29.42       86.18     63.36 o 
 -18   2  13       34.98       13.77     68.87 o 
 -16   2  13      104.37      185.15     34.29 o 
 -14   2  13      118.47       58.67     24.30 o 
 -12   2  13      191.02      184.75     23.56 o 
 -10   2  13      159.81      122.96     20.29 o 
  -8   2  13      732.58      683.57     27.14 o 
  -6   2  13      592.12      591.93     38.97 o 
  -4   2  13      775.10      820.45     23.47 o 
  -2   2  13       56.65       73.79     10.31 o 
   0   2  13        2.39       14.35     12.11 o 
   2   2  13       31.88       47.40     15.96 o 
   4   2  13      443.89      467.15     23.41 o 
   6   2  13       16.73       -6.10     19.62 o 
   8   2  13       25.98       -5.45     26.39 o 
  10   2  13      155.51      135.79     40.80 o 
  12   2  13       94.70        9.64     54.55 o 
 -19   3  13      340.73      479.36     88.16 o 
 -17   3  13      217.41      141.65     52.34 o 
 -15   3  13      931.00      909.84     93.67 o 
 -13   3  13     1718.11     1710.50     65.21 o 
 -11   3  13     3561.01     3616.11    106.05 o 
  -9   3  13     3283.66     3160.33     67.43 o 
  -7   3  13     7434.97     7290.98    117.03 o 
  -5   3  13     6260.96     6226.93    136.45 o 
  -3   3  13     4982.00     4844.54    143.12 o 
  -1   3  13     2986.04     2900.06    105.96 o 
   1   3  13     2701.89     2629.06     87.48 o 
   3   3  13     4833.03     4759.37    136.76 o 
   5   3  13       70.74       31.50     18.76 o 
   7   3  13      970.92      960.15     39.77 o 
   9   3  13      411.46      450.27     35.17 o 
  11   3  13       17.69       31.70     41.80 o 
  13   3  13       14.44      -56.39     56.39 o 
 -18   4  13       89.28       48.45     49.65 o 
 -16   4  13        1.48       -8.58     42.72 o 
 -14   4  13      504.80      529.36     38.56 o 
 -12   4  13        3.15       -1.30     20.91 o 
 -10   4  13        3.30        9.33     16.98 o 
  -8   4  13      198.44      185.31     16.99 o 
  -6   4  13      398.45      388.74     18.71 o 
  -4   4  13       14.65        7.09     13.18 o 
  -2   4  13      158.07      190.28     13.55 o 
   0   4  13       22.12       11.29     12.93 o 
   2   4  13       89.36       87.32     15.26 o 
   4   4  13      435.54      431.82     23.76 o 
   6   4  13      371.36      322.68     35.39 o 
   8   4  13      101.14      104.52     29.03 o 
  10   4  13       63.90       63.32     31.64 o 
  12   4  13        0.53      -51.96     52.51 o 
 -19   5  13      365.60      267.07     56.39 o 
 -17   5  13      559.41      710.77     90.91 o 
 -15   5  13      790.71      797.50     59.20 o 
 -13   5  13     3922.08     3646.75    115.80 o 
 -11   5  13     1744.82     1906.78     45.34 o 
  -9   5  13     5308.19     5406.09     92.33 o 
  -7   5  13     5959.48     5848.34    109.49 o 
  -5   5  13     5179.76     5135.45    116.56 o 
  -3   5  13     5207.33     5038.65    112.12 o 
  -1   5  13     7910.33     7737.53    213.51 o 
   1   5  13     5544.34     5475.99    179.47 o 
   3   5  13     1281.10     1120.26     34.44 o 
   5   5  13     2744.18     2581.37    124.86 o 
   7   5  13      590.50      587.19     34.77 o 
   9   5  13      269.45      307.04     40.96 o 
  11   5  13      208.10      193.31     38.07 o 
 -18   6  13       99.71      136.39     53.33 o 
 -16   6  13       61.22       54.71     48.21 o 
 -14   6  13       10.75       52.68     39.62 o 
 -12   6  13      677.50      598.01     33.31 o 
 -10   6  13        0.35       -1.91     18.06 o 
  -8   6  13      189.16      233.01     19.89 o 
  -6   6  13       12.74       19.28     15.43 o 
  -4   6  13      239.23      260.50     23.05 o 
  -2   6  13      793.89      715.98     22.23 o 
   0   6  13        0.41      -13.69     13.69 o 
   2   6  13       86.97       61.80     15.86 o 
   4   6  13      785.84      688.16     33.64 o 
   6   6  13       16.81       38.33     26.99 o 
   8   6  13       18.26      -26.25     34.59 o 
  10   6  13       28.49       46.57     34.60 o 
  12   6  13       58.72       19.95     46.07 o 
 -17   7  13      508.40      607.12     97.80 o 
 -15   7  13      238.36      163.86     48.58 o 
 -13   7  13     1137.96      994.53     82.65 o 
 -11   7  13     2937.85     2793.24    154.61 o 
  -9   7  13     2074.16     2171.63     51.87 o 
  -7   7  13     3334.35     3173.27     81.31 o 
  -5   7  13     4773.01     4852.55    113.95 o 
  -3   7  13     4895.85     4755.88     83.00 o 
  -1   7  13     2724.87     2736.78     54.45 o 
   1   7  13     1766.67     1754.54     55.08 o 
   3   7  13     2168.92     2112.17    116.51 o 
   5   7  13      956.72      994.20     41.96 o 
   7   7  13      209.95      180.68     31.96 o 
   9   7  13      160.02      166.28     35.24 o 
  11   7  13      183.13      158.76     38.90 o 
 -16   8  13        1.10        4.63     51.60 o 
 -14   8  13       60.50       66.12     45.75 o 
 -12   8  13       52.09       42.62     31.73 o 
 -10   8  13        1.38       -2.07     22.04 o 
  -8   8  13       21.35       20.30     19.30 o 
  -6   8  13      269.08      226.38     20.99 o 
  -4   8  13      201.53      176.98     24.03 o 
  -2   8  13      560.09      543.60     21.87 o 
   0   8  13       10.19        2.40     15.36 o 
   2   8  13       19.10       -7.97     22.09 o 
   4   8  13      111.20      101.46     26.79 o 
   6   8  13       33.02       60.24     38.46 o 
   8   8  13        0.99      -28.00     29.50 o 
  10   8  13        9.40      -35.42     35.42 o 
 -17   9  13      202.35      185.60     59.23 o 
 -15   9  13      770.74      878.83     99.18 o 
 -13   9  13      962.02      925.82     49.82 o 
 -11   9  13     2852.24     2948.95    107.44 o 
  -9   9  13     1787.09     1685.05     51.30 o 
  -7   9  13     2310.79     2460.03     53.67 o 
  -5   9  13     2922.58     2960.09     72.33 o 
  -3   9  13     4569.61     4472.89     79.99 o 
  -1   9  13     3417.62     3319.83    107.17 o 
   1   9  13     2171.53     2083.78    158.26 o 
   3   9  13      642.94      613.98     33.99 o 
   5   9  13      782.69      827.36     40.93 o 
   7   9  13      588.68      667.08     58.85 o 
   9   9  13      114.73       94.41     36.62 o 
  11   9  13       53.55       79.41     43.68 o 
 -16  10  13       77.18       95.93     54.13 o 
 -14  10  13      170.40      232.85     53.54 o 
 -12  10  13        8.03      -11.27     33.33 o 
 -10  10  13       70.42       66.98     31.09 o 
  -8  10  13       35.71       84.93     25.45 o 
  -6  10  13       28.86        9.26     20.38 o 
  -4  10  13      255.18      271.65     22.81 o 
  -2  10  13      385.26      424.25     24.57 o 
   0  10  13      120.76      124.37     25.75 o 
   2  10  13        6.44       16.90     24.61 o 
   4  10  13       11.04       10.82     27.53 o 
   6  10  13       59.24       73.80     32.92 o 
   8  10  13       14.03      -34.35     34.35 o 
  10  10  13       50.55       53.90     38.46 o 
 -15  11  13      123.24      155.89     56.39 o 
 -13  11  13     1811.47     1863.82     73.62 o 
 -11  11  13      477.91      484.30     41.61 o 
  -9  11  13     2987.27     2932.87    102.33 o 
  -7  11  13     3141.05     3130.60     79.93 o 
  -5  11  13     2233.10     2328.90     53.91 o 
  -3  11  13     2374.12     2349.76     64.76 o 
  -1  11  13     1910.35     1915.15    133.22 o 
   1  11  13     2194.86     2056.41     86.69 o 
   3  11  13      496.24      438.07     35.30 o 
   5  11  13     2204.26     2118.95     91.06 o 
   7  11  13      391.26      431.35     69.98 o 
   9  11  13      406.95      461.16     44.63 o 
 -14  12  13       50.05       49.64     51.38 o 
 -12  12  13        1.35        8.64     42.12 o 
 -10  12  13        1.52       -0.47     33.91 o 
  -8  12  13       46.98       21.06     32.32 o 
  -6  12  13      367.33      335.23     30.17 o 
  -4  12  13        2.82      -13.71     21.49 o 
  -2  12  13        8.75      -28.20     29.48 o 
   0  12  13        0.76      -29.95     29.95 o 
   2  12  13        0.59       -9.67     28.61 o 
   4  12  13      268.01      324.86     36.12 o 
   6  12  13       27.46       70.19     35.02 o 
   8  12  13       38.69       23.61     39.24 o 
 -13  13  13      790.48      772.09     57.96 o 
 -11  13  13     1436.92     1611.30     82.77 o 
  -9  13  13      504.27      567.26     44.99 o 
  -7  13  13      915.43      976.41     48.71 o 
  -5  13  13     1625.13     1826.19     57.02 o 
  -3  13  13     1377.38     1494.00     60.79 o 
  -1  13  13     1255.40     1215.28     54.37 o 
   1  13  13     1123.14     1163.04     62.44 o 
   3  13  13      420.23      519.67     48.11 o 
   5  13  13      402.73      346.92     39.91 o 
   7  13  13      192.10      165.98     40.78 o 
 -12  14  13      234.04      319.11     45.76 o 
 -10  14  13       44.48       32.54     39.70 o 
  -8  14  13       85.81       76.90     36.51 o 
  -6  14  13       43.40       35.98     41.60 o 
  -4  14  13       23.77      -12.04     41.85 o 
  -2  14  13      146.48      131.88     38.11 o 
   0  14  13       88.00       92.65     39.21 o 
   2  14  13      284.02      296.19     54.23 o 
   4  14  13      412.38      469.35     50.30 o 
   6  14  13      100.50      143.55     45.91 o 
 -11  15  13      507.65      579.55     51.52 o 
  -9  15  13     1801.97     1763.59     73.13 o 
  -7  15  13     1545.47     1593.65     79.23 o 
  -5  15  13     1074.59     1162.59    104.69 o 
  -3  15  13      940.46     1010.03     66.15 o 
  -1  15  13      788.24      847.21     52.91 o 
   1  15  13      763.99      784.05     54.95 o 
   3  15  13      718.64      786.43     57.78 o 
   5  15  13      174.81      143.26     60.39 o 
 -10  16  13       16.20       56.04     43.93 o 
  -8  16  13      100.38      143.95     54.44 o 
  -6  16  13     1115.00     1330.64    118.46 o 
  -4  16  13      353.00      424.26     85.40 o 
  -2  16  13      181.90      161.27     52.17 o 
   0  16  13       26.32       -7.60     63.36 o 
   2  16  13       10.88       30.98     45.05 o 
  -7  17  13      795.98      779.65    107.44 o 
  -5  17  13     1013.94     1052.39    112.95 o 
  -3  17  13      262.81      355.39     93.67 o 
  -1  17  13      783.84      918.27     71.37 o 
   1  17  13      468.81      430.10     67.19 o 
 -16   0  14     2173.20     2304.79     88.49 o 
 -14   0  14     1238.84     1464.23     75.76 o 
 -12   0  14      273.48      199.12     34.90 o 
 -10   0  14     3231.58     3166.54     97.34 o 
  -8   0  14    32426.71    31409.63    736.95 o 
  -6   0  14     3267.46     3160.21     93.51 o 
  -4   0  14     4936.08     4677.67    127.59 o 
  -2   0  14     1395.18     1284.52     81.27 o 
   0   0  14     4006.38     4100.15     92.72 o 
   2   0  14     2446.71     2362.21     63.58 o 
   4   0  14      443.40      446.76     31.71 o 
   6   0  14     3553.86     3561.49     91.61 o 
   8   0  14     1927.34     1828.55     82.77 o 
  10   0  14     2054.29     2066.21    137.75 o 
  12   0  14      783.17      820.97    104.69 o 
 -17   1  14      913.21      970.63     50.35 o 
 -15   1  14     2204.16     2202.01     60.16 o 
 -13   1  14     4686.93     4559.78    122.87 o 
 -11   1  14     5440.71     5532.35    106.36 o 
  -9   1  14     8051.91     7804.64    141.17 o 
  -7   1  14     7981.74     7653.45    137.73 o 
  -5   1  14    13461.41    13138.51    224.52 o 
  -3   1  14     4790.05     4459.02    128.04 o 
  -1   1  14     7503.52     7540.08    243.33 o 
   1   1  14     3499.39     3377.95    101.91 o 
   3   1  14     1861.49     1854.53     70.02 o 
   5   1  14     2265.35     2120.30     44.77 o 
   7   1  14      249.49      297.20     27.41 o 
   9   1  14       79.79       37.20     35.36 o 
  11   1  14      109.84      106.07     81.27 o 
 -18   2  14      895.41      884.34     85.40 o 
 -16   2  14     1041.51     1047.27     62.25 o 
 -14   2  14     2754.65     2815.80     67.75 o 
 -12   2  14      747.08      785.86     38.11 o 
 -10   2  14     1749.87     1680.46     54.46 o 
  -8   2  14     4031.48     4006.53     80.21 o 
  -6   2  14      183.05      190.02     20.22 o 
  -4   2  14     1544.75     1644.40     44.41 o 
  -2   2  14     1106.28     1040.61     28.55 o 
   0   2  14     1254.18     1238.48     29.99 o 
   2   2  14     9258.01     9357.08    149.04 o 
   4   2  14    11953.41    11384.92    165.01 o 
   6   2  14     2023.91     2122.18     51.90 o 
   8   2  14     2203.46     2224.56     64.00 o 
  10   2  14     1402.91     1300.12     76.93 o 
  12   2  14      914.92     1067.06    151.52 o 
 -19   3  14      399.29      539.97     90.91 o 
 -17   3  14      763.66      856.10     63.29 o 
 -15   3  14     1593.66     1646.25     63.04 o 
 -13   3  14     2762.22     2820.38     67.06 o 
 -11   3  14     5564.68     5400.40    104.97 o 
  -9   3  14     4154.28     3996.20     81.18 o 
  -7   3  14     9049.48     8412.80    149.79 o 
  -5   3  14     7869.27     7666.79    137.74 o 
  -3   3  14     6205.50     6002.26    160.96 o 
  -1   3  14     4043.32     4013.37     93.55 o 
   1   3  14     2930.90     2819.51     74.33 o 
   3   3  14     4803.31     4837.17    138.40 o 
   5   3  14      202.89      214.61     22.57 o 
   7   3  14      287.61      327.65     31.28 o 
   9   3  14      429.21      404.27     36.80 o 
  11   3  14       30.31       48.99     42.17 o 
 -18   4  14      675.17      867.81     99.18 o 
 -16   4  14     2596.42     2581.70    209.38 o 
 -14   4  14      651.81      620.93     41.75 o 
 -12   4  14       31.67       -8.62     23.11 o 
 -10   4  14      250.81      277.77     23.48 o 
  -8   4  14     3176.89     3135.06     77.36 o 
  -6   4  14       74.67       89.16     23.35 o 
  -4   4  14     2127.28     1987.20     42.73 o 
  -2   4  14     5886.77     5826.19     97.31 o 
   0   4  14      635.39      715.59     22.59 o 
   2   4  14     7449.90     7388.30    111.28 o 
   4   4  14      129.40      187.90     22.29 o 
   6   4  14     2533.32     2519.46     65.33 o 
   8   4  14     3661.78     3630.48     86.37 o 
  10   4  14     2027.44     2189.16    164.69 o 
  12   4  14      655.90      654.59     57.13 o 
 -19   5  14      911.27      989.81     75.90 o 
 -17   5  14     1258.88     1240.49     74.83 o 
 -15   5  14     1334.80     1312.79     70.05 o 
 -13   5  14     5284.63     5035.61    131.07 o 
 -11   5  14     3655.95     3761.35     79.82 o 
  -9   5  14     7569.30     7416.61    136.00 o 
  -7   5  14     6771.10     6528.50    149.12 o 
  -5   5  14     7043.93     6778.82    110.87 o 
  -3   5  14     6021.67     5857.42     97.79 o 
  -1   5  14     8559.64     8199.74    151.07 o 
   1   5  14     3329.44     3287.05     57.24 o 
   3   5  14      503.44      491.01     26.00 o 
   5   5  14     3854.26     3727.15    148.32 o 
   7   5  14      303.77      288.40     31.92 o 
   9   5  14      368.05      249.43     42.98 o 
  11   5  14      114.92       87.13     45.05 o 
 -18   6  14      601.11      635.66     68.18 o 
 -16   6  14      809.78      863.82     84.03 o 
 -14   6  14     2729.54     2929.57    140.50 o 
 -12   6  14      825.75      871.68     44.31 o 
 -10   6  14      109.25      114.54     23.36 o 
  -8   6  14        6.42      -11.80     17.07 o 
  -6   6  14      757.79      776.10     27.00 o 
  -4   6  14     1950.15     1826.08     42.33 o 
  -2   6  14      790.63      771.21     26.78 o 
   0   6  14     3107.73     3148.30     55.38 o 
   2   6  14     4512.45     4427.54     81.42 o 
   4   6  14     6730.70     6461.80    127.40 o 
   6   6  14      823.46      816.38     39.55 o 
   8   6  14     2491.90     2578.38     79.93 o 
  10   6  14      232.49      252.37     38.13 o 
 -17   7  14      962.08      804.44     93.67 o 
 -15   7  14      728.92      765.79     60.01 o 
 -13   7  14     1197.40     1304.24     68.10 o 
 -11   7  14     5133.50     4905.18    153.57 o 
  -9   7  14     3772.17     4128.97     86.41 o 
  -7   7  14     4266.80     3593.82     67.96 o 
  -5   7  14     4328.63     4318.11     86.43 o 
  -3   7  14     7272.53     7241.84    119.19 o 
  -1   7  14     2619.23     2590.11     53.57 o 
   1   7  14     2430.78     2466.08     59.55 o 
   3   7  14     1815.07     1729.91     62.37 o 
   5   7  14      366.05      366.24     31.96 o 
   7   7  14      313.94      374.32     35.70 o 
   9   7  14      187.96      226.58     36.41 o 
  11   7  14       94.66       52.14     38.10 o 
 -16   8  14      547.60      519.17     59.39 o 
 -14   8  14      202.84      225.23     50.65 o 
 -12   8  14      695.00      790.25     73.01 o 
 -10   8  14       30.33       33.98     40.69 o 
  -8   8  14      204.62      239.40     23.11 o 
  -6   8  14       79.84       84.91     19.00 o 
  -4   8  14     1735.18     1703.80     42.55 o 
  -2   8  14     2132.88     2155.60     48.72 o 
   0   8  14     4800.33     4631.86     93.90 o 
   2   8  14     3470.92     3346.73     79.53 o 
   4   8  14      513.95      607.72     36.66 o 
   6   8  14     2373.68     2428.43     69.53 o 
   8   8  14     1812.38     1798.33     63.16 o 
  10   8  14     4369.91     4520.41    109.08 o 
 -15   9  14     1803.59     1848.77     89.61 o 
 -13   9  14     1270.64     1337.45     72.00 o 
 -11   9  14     4619.69     4987.77    147.07 o 
  -9   9  14     2940.93     2653.50     73.56 o 
  -7   9  14     4764.23     5114.65    100.68 o 
  -5   9  14     2773.29     2722.89     56.66 o 
  -3   9  14     7362.01     7028.58    117.44 o 
  -1   9  14     3337.21     3223.89     63.89 o 
   1   9  14     1298.14     1340.46     54.08 o 
   3   9  14     1011.08      990.17     45.79 o 
   5   9  14      647.20      723.17     39.55 o 
   7   9  14      655.64      643.63     42.90 o 
   9   9  14      148.73      120.49     37.35 o 
 -16  10  14      523.00      570.38    114.33 o 
 -14  10  14     2079.40     2196.94     96.41 o 
 -12  10  14       89.17       30.37     39.90 o 
 -10  10  14      514.87      592.03     40.68 o 
  -8  10  14       17.88      -19.25     25.34 o 
  -6  10  14      205.28      137.32     22.63 o 
  -4  10  14      674.65      693.40     29.19 o 
  -2  10  14      578.54      635.43     27.97 o 
   0  10  14     2455.02     2518.60     76.87 o 
   2  10  14     1106.37     1076.45     50.30 o 
   4  10  14     3710.87     3632.94     87.77 o 
   6  10  14      332.61      277.41     37.48 o 
   8  10  14     1179.62     1188.90     54.69 o 
 -15  11  14      251.79      237.20     56.09 o 
 -13  11  14     1438.89     1589.93     81.75 o 
 -11  11  14     1930.03     2047.67     73.13 o 
  -9  11  14     3762.28     4036.62    133.91 o 
  -7  11  14     2811.95     2697.04     71.58 o 
  -5  11  14     2033.85     2019.31     50.48 o 
  -3  11  14     3286.34     3255.75     76.69 o 
  -1  11  14     2920.43     2757.04     82.17 o 
   1  11  14     1785.32     1704.19     69.09 o 
   3  11  14       32.58       16.61     43.52 o 
   5  11  14     1795.96     1941.13     63.96 o 
   7  11  14      359.04      397.91     41.96 o 
   9  11  14      263.73      377.81     66.23 o 
 -14  12  14      102.42      174.26     57.44 o 
 -12  12  14      547.88      620.52     61.34 o 
 -10  12  14       15.07       53.17     34.76 o 
  -8  12  14      130.48      190.23     40.23 o 
  -6  12  14       20.73       44.67     32.61 o 
  -4  12  14     1009.99     1020.17     41.39 o 
  -2  12  14     1653.02     1551.75     62.51 o 
   0  12  14      648.85      723.85     45.46 o 
   2  12  14     4260.81     4109.98    111.32 o 
   4  12  14      141.24      177.82     38.97 o 
   6  12  14      845.34      934.85     99.57 o 
   8  12  14     2594.59     2617.19    170.81 o 
 -13  13  14     1320.79     1390.51     86.78 o 
 -11  13  14     1917.54     1898.99     75.81 o 
  -9  13  14      880.39     1014.32     53.49 o 
  -7  13  14     1931.72     2045.69     71.93 o 
  -5  13  14     2097.63     2210.39     73.13 o 
  -3  13  14     1988.55     2152.85    119.12 o 
  -1  13  14     1456.73     1501.86     80.42 o 
   1  13  14      736.82      849.24     52.12 o 
   3  13  14      899.54      964.93     57.78 o 
   5  13  14      389.87      354.45     49.82 o 
   7  13  14      121.72      203.87     88.16 o 
 -12  14  14       11.09      -53.54     53.54 o 
 -10  14  14      603.76      622.51     50.85 o 
  -8  14  14      414.79      420.85     43.34 o 
  -6  14  14       15.45       30.18     44.68 o 
  -4  14  14      429.16      513.84     54.44 o 
  -2  14  14       85.64      113.18     38.68 o 
   0  14  14      494.31      564.27     47.06 o 
   2  14  14      974.12      952.41     57.08 o 
   4  14  14     1662.57     1613.91     72.09 o 
   6  14  14      348.70      396.71     93.67 o 
 -11  15  14     1058.89     1023.74     75.07 o 
  -9  15  14     2234.25     2492.75     86.48 o 
  -7  15  14     1176.65     1224.68     73.01 o 
  -5  15  14     1254.19     1338.90    112.95 o 
  -3  15  14     1710.79     1692.99     87.66 o 
  -1  15  14     1117.99     1246.04     91.75 o 
   1  15  14      515.13      586.87     59.11 o 
   3  15  14      273.19      324.83     78.51 o 
  -8  16  14     2055.33     2347.21    105.83 o 
  -6  16  14      637.07      688.74     96.42 o 
  -4  16  14      271.59      322.33     85.40 o 
  -2  16  14      115.04       93.67     93.67 o 
   0  16  14      520.74      606.50     74.38 o 
   2  16  14      477.79      518.09     57.18 o 
  -5  17  14     1707.90     1892.64    140.50 o 
  -3  17  14      214.76      250.70     88.16 o 
  -1  17  14      702.50      709.39     69.81 o 
 -17   1  15      750.10      733.60     49.53 o 
 -15   1  15     1298.92     1372.74     56.72 o 
 -13   1  15     2450.06     2547.99     73.06 o 
 -11   1  15     3213.86     3293.43     72.31 o 
  -9   1  15     5579.54     5586.49    151.95 o 
  -7   1  15     1707.76     1699.05     45.76 o 
  -5   1  15     9615.67     9579.70    169.42 o 
  -3   1  15     3327.66     3225.28    149.91 o 
  -1   1  15     2298.77     2273.55    110.15 o 
   1   1  15     1080.79     1082.01     35.19 o 
   3   1  15      654.56      714.35     25.26 o 
   5   1  15     1316.69     1366.46     37.79 o 
   7   1  15        7.07       35.44     24.54 o 
   9   1  15       69.52       64.11     37.62 o 
  11   1  15       77.30      -31.94     52.49 o 
 -18   2  15       22.95      120.69     50.54 o 
 -16   2  15        0.76      -22.04     35.06 o 
 -14   2  15       49.94       94.64     27.50 o 
 -12   2  15        9.07       10.80     31.81 o 
 -10   2  15      336.81      305.74     25.81 o 
  -8   2  15      579.64      543.63     32.21 o 
  -6   2  15       25.62       15.14     18.14 o 
  -4   2  15      326.33      316.73     22.36 o 
  -2   2  15       28.56       23.27     27.04 o 
   0   2  15       11.20       24.18     18.63 o 
   2   2  15       13.21        4.80     15.50 o 
   4   2  15       17.24       -0.23     19.40 o 
   6   2  15       76.83       93.90     23.73 o 
   8   2  15        0.92        8.04     34.04 o 
  10   2  15        3.82      -37.95     40.15 o 
  12   2  15       97.29      136.39     59.39 o 
 -19   3  15      167.21      201.11     79.89 o 
 -17   3  15     1168.80     1314.11    101.93 o 
 -15   3  15     1036.41     1000.54     49.16 o 
 -13   3  15     1713.61     1754.16     76.93 o 
 -11   3  15     3738.68     3535.45    112.95 o 
  -9   3  15     3225.37     3190.01     69.15 o 
  -7   3  15     4513.86     4402.00     87.46 o 
  -5   3  15     3425.41     3312.73     70.36 o 
  -3   3  15     5160.09     5184.19    183.71 o 
  -1   3  15     1978.91     1918.08    129.63 o 
   1   3  15     1076.25     1120.88     56.26 o 
   3   3  15     2966.46     2931.26    132.24 o 
   5   3  15       21.74       25.96     21.40 o 
   7   3  15      190.09      204.04     31.34 o 
   9   3  15      227.22      221.86     40.68 o 
  11   3  15        7.49        8.68     43.40 o 
 -18   4  15        1.60      -10.16     49.65 o 
 -16   4  15      189.97      181.39     48.58 o 
 -14   4  15      732.99      657.86     46.62 o 
 -12   4  15        7.13       27.43     25.85 o 
 -10   4  15      405.14      366.62     26.44 o 
  -8   4  15      264.95      242.38     22.99 o 
  -6   4  15       25.60       -6.01     18.84 o 
  -4   4  15        7.89       -9.19     17.75 o 
  -2   4  15      134.26      105.34     21.18 o 
   0   4  15        0.05        3.47     16.92 o 
   2   4  15      187.90      196.05     18.69 o 
   4   4  15      357.07      318.22     25.07 o 
   6   4  15      922.94      916.16     40.93 o 
   8   4  15        7.18       30.45     30.49 o 
  10   4  15       95.87      152.07     42.89 o 
 -17   5  15     1039.39      727.30     96.42 o 
 -15   5  15      876.53      867.87     59.39 o 
 -13   5  15     1825.34     1993.51    101.93 o 
 -11   5  15     2475.56     2531.55     71.77 o 
  -9   5  15     3799.87     3848.51     80.54 o 
  -7   5  15     2862.26     2813.57     69.59 o 
  -5   5  15     3533.13     3510.41    153.27 o 
  -3   5  15     2278.96     2227.67     95.12 o 
  -1   5  15     2441.12     2454.47     53.19 o 
   1   5  15     2162.52     2073.61     62.55 o 
   3   5  15      406.26      400.06     25.57 o 
   5   5  15     1082.24     1134.48     59.25 o 
   7   5  15      215.08      229.66     32.57 o 
   9   5  15      302.64      277.82     37.36 o 
  11   5  15        4.22       24.87     46.09 o 
 -18   6  15      105.67      231.42     85.40 o 
 -16   6  15       65.90       19.05     45.01 o 
 -14   6  15      146.17      162.61     41.85 o 
 -12   6  15      109.68       64.09     32.16 o 
 -10   6  15       13.03        0.10     24.28 o 
  -8   6  15      200.68      213.42     42.13 o 
  -6   6  15       68.75       46.56     20.52 o 
  -4   6  15      876.61      771.10     35.71 o 
  -2   6  15      132.66      117.56     20.94 o 
   0   6  15        0.21      -17.07     17.07 o 
   2   6  15       10.01       37.61     22.70 o 
   4   6  15      121.90       77.57     27.83 o 
   6   6  15      105.09       84.35     30.49 o 
   8   6  15       38.37        5.99     33.26 o 
  10   6  15      196.03      162.15     46.81 o 
 -17   7  15      595.39      575.00     61.34 o 
 -15   7  15     1300.10     1187.38    104.69 o 
 -13   7  15      785.20      697.00     77.14 o 
 -11   7  15     2680.95     2594.58     87.80 o 
  -9   7  15     3085.45     3397.98    122.34 o 
  -7   7  15     2085.01     1875.08     62.93 o 
  -5   7  15     2760.82     2707.81     73.80 o 
  -3   7  15     3419.15     3446.61     66.41 o 
  -1   7  15     1574.83     1597.26     48.27 o 
   1   7  15     1710.98     1644.70     74.36 o 
   3   7  15      945.55      900.63     53.30 o 
   5   7  15        5.66       -5.67     28.68 o 
   7   7  15      363.11      431.25     39.24 o 
   9   7  15      271.74      291.43     40.86 o 
 -16   8  15        3.39      -46.27     46.27 o 
 -14   8  15        2.84       15.91     55.10 o 
 -12   8  15       76.47       -8.01     41.58 o 
 -10   8  15       36.41       26.17     28.07 o 
  -8   8  15       12.90       18.84     23.68 o 
  -6   8  15       24.17       20.81     19.67 o 
  -4   8  15      195.39      215.63     24.04 o 
  -2   8  15       27.41       43.05     18.89 o 
   0   8  15       30.62       29.14     22.09 o 
   2   8  15       17.60       58.20     29.13 o 
   4   8  15        2.10       25.28     34.30 o 
   6   8  15       20.64      -18.07     30.58 o 
   8   8  15       89.68       78.75     40.96 o 
  10   8  15       63.94       65.46     39.77 o 
 -15   9  15     1418.17     1589.60    121.22 o 
 -13   9  15      382.63      389.02     96.42 o 
 -11   9  15     1854.60     2082.74    126.73 o 
  -9   9  15     2303.57     2360.78    137.75 o 
  -7   9  15     3042.44     3143.22     64.31 o 
  -5   9  15     1118.99     1106.03     43.74 o 
  -3   9  15     2779.06     2721.03     63.00 o 
  -1   9  15      840.74      902.93     45.33 o 
   1   9  15      678.92      659.89     42.27 o 
   3   9  15      952.87      965.90     49.16 o 
   5   9  15      136.97      182.56     38.56 o 
   7   9  15      373.90      459.71     47.06 o 
   9   9  15      320.00      291.03     49.72 o 
 -14  10  15      233.23      237.46     52.49 o 
 -12  10  15      332.67      335.23     60.61 o 
 -10  10  15       18.70      -10.54     31.28 o 
  -8  10  15       40.66       67.12     31.25 o 
  -6  10  15       45.48       61.07     24.57 o 
  -4  10  15       14.72       14.44     20.51 o 
  -2  10  15        9.79       34.05     24.95 o 
   0  10  15       34.83       17.11     32.32 o 
   2  10  15      101.02       93.73     35.20 o 
   4  10  15       42.82      -34.79     34.79 o 
   6  10  15      252.25      237.52     43.21 o 
   8  10  15      194.48      243.28     57.99 o 
 -15  11  15      672.95      691.49    101.93 o 
 -13  11  15      759.39      808.59     74.38 o 
 -11  11  15     1326.50     1292.07     73.01 o 
  -9  11  15     1657.47     1863.17     82.64 o 
  -7  11  15     1113.06     1154.12     50.30 o 
  -5  11  15     1261.38     1382.21     42.35 o 
  -3  11  15     1267.41     1252.22     49.73 o 
  -1  11  15     1203.92     1248.42     53.53 o 
   1  11  15      940.05      900.75     48.76 o 
   3  11  15        8.32        0.18     35.08 o 
   5  11  15      276.26      291.07     51.07 o 
   7  11  15      468.79      416.98     53.66 o 
 -14  12  15      178.02      190.09     85.40 o 
 -12  12  15       18.25      -45.50     45.50 o 
 -10  12  15      318.21      414.38     86.78 o 
  -8  12  15       34.88       21.71     29.03 o 
  -6  12  15       42.43       42.70     27.55 o 
  -4  12  15       44.06       61.78     28.37 o 
  -2  12  15        0.74       12.27     34.29 o 
   0  12  15       46.83       25.83     48.46 o 
   2  12  15      378.43      474.27     46.07 o 
   4  12  15      131.35      153.61     43.87 o 
   6  12  15      138.03      225.45     46.86 o 
 -13  13  15      402.06      471.10     93.67 o 
 -11  13  15     1132.17     1068.92    101.93 o 
  -9  13  15      700.41      706.45     59.39 o 
  -7  13  15     2066.56     2247.54     65.03 o 
  -5  13  15      706.41      757.30     47.06 o 
  -3  13  15     1096.00     1293.89     98.92 o 
  -1  13  15      593.11      645.84     60.02 o 
   1  13  15      521.09      531.43     47.12 o 
   3  13  15      794.29      837.32     57.22 o 
   5  13  15      147.65      191.63     46.53 o 
 -12  14  15       61.61      -14.18     53.54 o 
 -10  14  15      606.04      753.11     64.29 o 
  -8  14  15      144.81      111.00     39.15 o 
  -6  14  15      295.16      363.04     59.60 o 
  -4  14  15      932.81      989.30     68.18 o 
  -2  14  15      296.10      331.51     42.89 o 
   0  14  15        8.81      -31.79     38.68 o 
   2  14  15      111.53      206.72     49.98 o 
   4  14  15      191.02      236.60     48.65 o 
  -9  15  15     1107.36     1096.03     74.38 o 
  -7  15  15      542.39      617.12     60.01 o 
  -5  15  15     1084.50     1186.15     72.88 o 
  -3  15  15     1068.19     1322.92     78.52 o 
  -1  15  15      352.56      290.00     47.17 o 
   1  15  15      147.10      231.71     47.12 o 
   3  15  15       30.68       71.04     54.44 o 
  -8  16  15       12.49      -71.63     71.63 o 
  -6  16  15      411.64      526.19     90.91 o 
  -4  16  15      125.57      124.16     56.09 o 
  -2  16  15       12.34      -49.65     49.65 o 
   0  16  15       14.29      147.14     59.39 o 
 -18   0  16      441.51      410.49     77.14 o 
 -16   0  16      289.27      431.36     90.91 o 
 -14   0  16       25.28       22.04     68.87 o 
 -12   0  16     2605.43     2575.78     89.55 o 
 -10   0  16     1718.99     1581.43     68.10 o 
  -8   0  16      473.42      468.15     37.95 o 
  -6   0  16     6487.66     5969.92    159.74 o 
  -4   0  16     1947.11     1815.66     68.18 o 
  -2   0  16     2331.75     2304.60     80.83 o 
   0   0  16     5583.26     5480.21    149.02 o 
   2   0  16     5318.63     5260.64    148.77 o 
   4   0  16     3324.63     3671.28    114.93 o 
   6   0  16     4870.07     5058.19    121.28 o 
   8   0  16      982.65     1166.50     68.10 o 
  10   0  16      409.75      396.71     85.40 o 
 -19   1  16     1025.55     1060.65    101.93 o 
 -17   1  16     1144.47     1160.70     56.14 o 
 -15   1  16     1800.14     1809.45     57.83 o 
 -13   1  16     4007.27     4128.16     88.08 o 
 -11   1  16     3961.81     3879.97     82.94 o 
  -9   1  16     6240.36     5928.85    113.61 o 
  -7   1  16     2558.03     2517.29     59.54 o 
  -5   1  16     7634.42     7380.31    134.99 o 
  -3   1  16     3449.74     3297.59     71.26 o 
  -1   1  16     1633.02     1558.03     45.73 o 
   1   1  16     1586.61     1625.87     64.42 o 
   3   1  16      333.04      345.45     26.26 o 
   5   1  16      453.06      476.67     27.82 o 
   7   1  16        6.85       -1.34     28.21 o 
   9   1  16        1.39       30.64     39.21 o 
  11   1  16      127.91      121.22     82.65 o 
 -18   2  16      348.74      517.38     58.34 o 
 -16   2  16      326.36      434.84     42.27 o 
 -14   2  16      151.82      202.66     29.20 o 
 -12   2  16      102.78      107.62     24.95 o 
 -10   2  16      730.17      704.02     31.96 o 
  -8   2  16     8208.02     8056.02    146.68 o 
  -6   2  16     1514.38     1317.04     41.62 o 
  -4   2  16     4231.42     4256.08     86.43 o 
  -2   2  16     9500.27     9260.27    165.28 o 
   0   2  16     5924.55     5789.12    111.19 o 
   2   2  16      547.24      628.20     31.28 o 
   4   2  16     5173.05     5139.20     84.68 o 
   6   2  16     2219.93     2303.39     64.00 o 
   8   2  16     2214.14     2203.50     78.42 o 
  10   2  16      929.98     1155.56     61.45 o 
 -19   3  16      163.10      162.45     57.44 o 
 -17   3  16     2139.46     2258.66     97.34 o 
 -15   3  16     2443.31     2464.68     77.40 o 
 -13   3  16     2844.16     2745.73     83.38 o 
 -11   3  16     4592.77     4469.49    106.45 o 
  -9   3  16     4887.98     4628.04     93.29 o 
  -7   3  16     6999.18     6565.69    122.58 o 
  -5   3  16     2786.71     2674.52     75.40 o 
  -3   3  16     7427.04     7122.02    151.90 o 
  -1   3  16     1659.83     1583.00     45.76 o 
   1   3  16     1842.70     1802.17     60.96 o 
   3   3  16      974.87      996.28     33.58 o 
   5   3  16       17.14       26.20     22.70 o 
   7   3  16      268.67      280.09     34.73 o 
   9   3  16      169.87      191.57     60.74 o 
  11   3  16       54.74       12.59     47.17 o 
 -18   4  16       98.91      168.05     77.14 o 
 -16   4  16      128.69      162.54     48.58 o 
 -14   4  16      200.31      160.97     33.76 o 
 -12   4  16       19.89       10.91     26.39 o 
 -10   4  16        5.50      -11.31     22.57 o 
  -8   4  16      217.43      240.67     29.82 o 
  -6   4  16     5747.71     5235.05    101.92 o 
  -4   4  16       78.78      106.78     21.47 o 
  -2   4  16     7395.13     7317.62    134.94 o 
   0   4  16     2420.49     2308.00     57.63 o 
   2   4  16     3107.10     3058.91     62.23 o 
   4   4  16     6214.99     6280.67    123.23 o 
   6   4  16     2541.63     2620.49     90.90 o 
   8   4  16      457.94      553.52     41.19 o 
  10   4  16      798.41      829.33     58.22 o 
 -17   5  16     1024.95     1087.54    155.65 o 
 -15   5  16     1219.82     1193.51     68.97 o 
 -13   5  16     2715.25     2770.46     80.51 o 
 -11   5  16     3655.45     3504.64     77.94 o 
  -9   5  16     3942.61     3791.04     81.22 o 
  -7   5  16     3560.39     3684.98     95.43 o 
  -5   5  16     5521.50     4835.03    108.95 o 
  -3   5  16     1175.13     1071.13     37.48 o 
  -1   5  16     2207.66     2240.80     57.03 o 
   1   5  16     1967.98     1902.00     46.70 o 
   3   5  16       65.88       78.11     25.75 o 
   5   5  16      321.87      350.37     39.08 o 
   7   5  16      134.70      196.84     39.70 o 
   9   5  16      309.34      301.17     39.83 o 
 -18   6  16     1794.17     2095.74    103.03 o 
 -16   6  16       89.78       27.55     55.10 o 
 -14   6  16      336.43      319.76    125.35 o 
 -12   6  16       59.88       19.66     32.23 o 
 -10   6  16      416.81      338.95     32.98 o 
  -8   6  16      672.86      621.16     31.96 o 
  -6   6  16      308.61      356.28     27.50 o 
  -4   6  16     3576.63     3383.64     73.92 o 
  -2   6  16     4649.54     4495.79     91.16 o 
   0   6  16     2510.95     2564.66     61.14 o 
   2   6  16     2628.47     2703.19     67.41 o 
   4   6  16     3085.65     3054.35     89.04 o 
   6   6  16      934.90     1069.08     65.62 o 
   8   6  16     3338.09     3491.53    101.72 o 
  10   6  16      551.87      573.56     54.55 o 
 -17   7  16     1051.07     1030.35     73.03 o 
 -15   7  16     3075.17     3089.95    133.61 o 
 -13   7  16     1710.89     1903.94    143.26 o 
 -11   7  16     2760.09     2574.45    103.56 o 
  -9   7  16     3945.37     3986.39     85.71 o 
  -7   7  16     3262.07     2929.91     67.81 o 
  -5   7  16     3844.02     3747.35     94.64 o 
  -3   7  16     3289.15     3286.15     88.28 o 
  -1   7  16     2629.01     2581.61     62.56 o 
   1   7  16     1059.96     1085.52     46.52 o 
   3   7  16      732.46      754.81     44.79 o 
   5   7  16       85.07      119.68     37.02 o 
   7   7  16      357.44      329.51     45.58 o 
   9   7  16      327.95      373.96     91.39 o 
 -16   8  16      273.72      326.96     60.01 o 
 -14   8  16      183.92      197.14     52.49 o 
 -12   8  16      295.66      319.70     39.70 o 
 -10   8  16       43.17       47.97     29.58 o 
  -8   8  16     1985.34     2025.06     57.10 o 
  -6   8  16      300.68      303.49     28.52 o 
  -4   8  16     1967.20     1908.30     63.77 o 
  -2   8  16     3528.61     3476.68     96.15 o 
   0   8  16     1560.05     1434.17     79.13 o 
   2   8  16     3114.32     3059.83     89.56 o 
   4   8  16     1828.04     1790.70     70.36 o 
   6   8  16     5093.16     5201.22    133.07 o 
   8   8  16      371.17      492.58     52.44 o 
 -15   9  16     2235.75     2458.45    108.00 o 
 -13   9  16      867.79      947.18     67.19 o 
 -11   9  16     1729.82     1697.19     69.51 o 
  -9   9  16     3951.19     3735.40    159.67 o 
  -7   9  16     4794.70     4792.04    112.13 o 
  -5   9  16     1048.39      988.49     38.38 o 
  -3   9  16      884.21      899.24     51.40 o 
  -1   9  16     1043.77     1162.91     42.71 o 
   1   9  16      651.95      659.63     44.11 o 
   3   9  16     1048.97     1155.91     56.14 o 
   5   9  16       29.46      -26.28     47.70 o 
   7   9  16      433.92      432.51     48.65 o 
   9   9  16       44.11       20.66     56.49 o 
 -14  10  16      387.76      437.14     57.44 o 
 -12  10  16       86.56       10.29     47.46 o 
 -10  10  16       86.05      135.63     36.51 o 
  -8  10  16      265.98      288.37     34.37 o 
  -6  10  16      621.47      599.41     34.40 o 
  -4  10  16     1876.43     1907.65     72.77 o 
  -2  10  16     1128.08     1182.25     43.74 o 
   0  10  16     2113.94     2102.59     71.54 o 
   2  10  16     1508.53     1415.31     70.61 o 
   4  10  16     2270.07     2248.15     80.02 o 
   6  10  16      707.66      808.86     56.00 o 
   8  10  16     1445.80     1502.15     96.42 o 
 -13  11  16     1249.18     1213.66     74.03 o 
 -11  11  16     1787.66     1932.04     97.80 o 
  -9  11  16     1199.94     1268.39     55.67 o 
  -7  11  16     1126.41     1110.40     50.85 o 
  -5  11  16     3399.89     3571.83     80.85 o 
  -3  11  16      766.04      803.66     39.48 o 
  -1  11  16     1444.28     1497.98     60.92 o 
   1  11  16      850.76      979.01     68.59 o 
   3  11  16       17.16      -38.27     38.27 o 
   5  11  16       53.86       80.56     43.68 o 
   7  11  16      312.23      376.49     51.84 o 
 -12  12  16       71.91       -6.12     53.72 o 
 -10  12  16      247.53      177.69     50.65 o 
  -8  12  16      242.13      232.68     37.02 o 
  -6  12  16     1223.20     1270.79     53.94 o 
  -4  12  16       84.66       64.07     44.54 o 
  -2  12  16     4279.81     4235.98    117.15 o 
   0  12  16      373.59      284.39     42.78 o 
   2  12  16     1835.19     1912.75     75.77 o 
   4  12  16     1635.81     1855.37    117.88 o 
   6  12  16      854.58      818.58     59.32 o 
 -11  13  16     1014.98     1136.97    140.50 o 
  -9  13  16     2219.71     2356.11     99.35 o 
  -7  13  16     3001.74     3205.93     92.23 o 
  -5  13  16      407.21      439.79    115.71 o 
  -3  13  16      634.04      646.37     58.20 o 
  -1  13  16      737.71      838.52     52.91 o 
   1  13  16      585.95      727.84     67.01 o 
   3  13  16      666.28      701.66     53.94 o 
   5  13  16        3.01      -53.33     53.33 o 
 -10  14  16      186.61      168.94     78.52 o 
  -8  14  16     1246.57     1305.00     74.98 o 
  -6  14  16       43.32       45.46     86.78 o 
  -4  14  16      917.47     1017.32    133.61 o 
  -2  14  16      992.11     1096.01     58.14 o 
   0  14  16     1170.65     1397.11     70.05 o 
   2  14  16      231.29      172.29     47.06 o 
   4  14  16     1341.12     1393.09     86.67 o 
  -9  15  16      833.14     1056.38    177.69 o 
  -5  15  16      770.05      743.83     96.42 o 
  -3  15  16     1106.66     1167.35     75.90 o 
  -1  15  16      226.72      307.35     48.76 o 
   1  15  16      181.03      184.31     48.76 o 
  -4  16  16      241.65      192.34     58.34 o 
  -2  16  16      433.55      335.13     63.29 o 
 -19   1  17      707.42      845.77     96.42 o 
 -17   1  17      633.18      672.22     48.65 o 
 -15   1  17     1157.83     1374.88     88.16 o 
 -13   1  17     2212.83     2031.18     83.70 o 
 -11   1  17     2168.34     2256.77     70.92 o 
  -9   1  17     3368.17     3291.08     72.99 o 
  -7   1  17     2106.60     2070.80     62.30 o 
  -5   1  17     1468.76     1435.98     54.27 o 
  -3   1  17     1241.57     1256.94     43.00 o 
  -1   1  17     1027.80     1008.74     53.68 o 
   1   1  17      635.37      571.06     58.68 o 
   3   1  17      286.73      290.01     28.11 o 
   5   1  17      181.79      181.07     33.83 o 
   7   1  17        1.77      -40.77     40.77 o 
   9   1  17       31.41       16.53     68.87 o 
 -18   2  17        6.93       20.53     51.60 o 
 -16   2  17       39.78       59.78     34.92 o 
 -14   2  17       26.88       30.82     28.88 o 
 -12   2  17      158.77      108.71     26.02 o 
 -10   2  17       63.02       63.93     24.74 o 
  -8   2  17       53.82       28.86     30.62 o 
  -6   2  17       59.05       64.55     23.06 o 
  -4   2  17      407.57      426.91     27.18 o 
  -2   2  17       13.00       -6.70     20.22 o 
   0   2  17        3.96       20.81     22.92 o 
   2   2  17       56.68       38.27     24.02 o 
   4   2  17       36.12       60.71     33.79 o 
   6   2  17       98.56       69.15     34.92 o 
   8   2  17      102.00      -11.02     68.87 o 
  10   2  17       85.50      132.24     79.89 o 
 -17   3  17     1632.92     1848.57    132.24 o 
 -15   3  17     1489.00     1491.27     73.95 o 
 -13   3  17     1576.23     1611.66     59.90 o 
 -11   3  17     2297.46     2178.25     77.94 o 
  -9   3  17     3082.17     3044.13     79.90 o 
  -7   3  17     4915.31     4695.13    132.62 o 
  -5   3  17      539.18      517.07     34.59 o 
  -3   3  17     3236.62     3275.61    187.68 o 
  -1   3  17     1439.65     1316.48     42.63 o 
   1   3  17     1029.29      971.33     37.07 o 
   3   3  17      178.51      192.36     27.29 o 
   5   3  17       13.16        8.74     31.30 o 
   7   3  17       19.45       24.91     47.70 o 
   9   3  17        6.52      -52.34     71.63 o 
 -18   4  17       68.79       86.63     52.49 o 
 -16   4  17      172.59      201.00     47.70 o 
 -14   4  17       51.09       -6.49     33.83 o 
 -12   4  17       30.65       15.98     32.05 o 
 -10   4  17      217.12      250.82     52.92 o 
  -8   4  17      348.95      358.44     29.03 o 
  -6   4  17      523.04      429.40     28.46 o 
  -4   4  17      478.96      412.02     27.56 o 
  -2   4  17      212.88      206.27     23.80 o 
   0   4  17       50.51       48.50     23.37 o 
   2   4  17      410.58      402.42     29.76 o 
   4   4  17        2.97      -26.10     39.27 o 
   6   4  17       15.15      -36.57     44.08 o 
   8   4  17       27.49       45.93     40.68 o 
  10   4  17      106.45       90.07     97.80 o 
 -17   5  17      303.61      217.64     79.89 o 
 -13   5  17     1567.28     1622.66    110.20 o 
 -11   5  17     1526.72     1540.48     49.87 o 
  -9   5  17     1288.78     1237.81     69.59 o 
  -7   5  17     1815.21     1759.76     62.64 o 
  -5   5  17     2251.96     2127.91    117.70 o 
  -3   5  17      629.66      530.34     39.37 o 
  -1   5  17     1740.50     1624.77     49.32 o 
   1   5  17      790.45      767.18     69.59 o 
   3   5  17       98.39       90.48     32.83 o 
   5   5  17       91.27       60.61     46.63 o 
   7   5  17       20.61       69.40     39.58 o 
   9   5  17       61.45       42.32     43.12 o 
 -18   6  17       51.56       79.89     79.89 o 
 -16   6  17      311.61      371.61     55.49 o 
 -14   6  17      182.24      197.15     42.49 o 
 -12   6  17      336.48      403.60     51.62 o 
 -10   6  17      193.97      212.85     27.72 o 
  -8   6  17      124.30       97.44     25.34 o 
  -6   6  17        9.43        8.51     23.11 o 
  -4   6  17      822.15      689.82     37.86 o 
  -2   6  17        7.51        1.76     21.53 o 
   0   6  17       20.59       30.04     24.05 o 
   2   6  17       70.17       56.88     31.56 o 
   4   6  17       21.13       -9.64     53.72 o 
   6   6  17       83.70       98.79     40.74 o 
   8   6  17       94.06       61.72     42.78 o 
 -17   7  17      892.17      840.26    101.93 o 
 -15   7  17     1353.75     1335.40     77.85 o 
 -13   7  17     1577.25     1773.51     95.30 o 
 -11   7  17      894.24      885.08     98.88 o 
  -9   7  17     2040.78     2123.45    185.96 o 
  -7   7  17     2124.71     2085.75     78.41 o 
  -5   7  17     1788.22     1737.92     51.11 o 
  -3   7  17     1201.04     1108.61    105.38 o 
  -1   7  17      690.46      720.63     56.86 o 
   1   7  17      257.80      180.69     31.56 o 
   3   7  17      248.22      332.79     48.58 o 
   5   7  17        1.10      -13.03     38.11 o 
   7   7  17      296.99      343.12     45.76 o 
   9   7  17      211.53      142.04     48.13 o 
 -16   8  17       62.55      159.00     54.44 o 
 -14   8  17      378.59      446.01     57.44 o 
 -12   8  17       49.03       84.71     35.36 o 
 -10   8  17       59.38       88.29     33.91 o 
  -8   8  17       17.26       30.87     25.64 o 
  -6   8  17        4.83       28.89     25.75 o 
  -4   8  17      165.38      165.29     35.79 o 
  -2   8  17       26.49       26.21     24.70 o 
   0   8  17       14.06       13.23     28.35 o 
   2   8  17       20.81       -9.93     41.58 o 
   4   8  17      144.60      108.25     37.99 o 
   6   8  17      207.90      135.69     43.87 o 
   8   8  17       40.20       30.52     48.75 o 
 -15   9  17      949.27      964.62     71.08 o 
 -13   9  17     1660.44     1856.83    123.97 o 
 -11   9  17      642.17      635.25     47.67 o 
  -9   9  17     1457.18     1499.76    106.10 o 
  -7   9  17     1945.33     2091.71     59.21 o 
  -5   9  17      544.05      484.63     32.57 o 
  -3   9  17      667.37      724.60     46.13 o 
  -1   9  17      440.89      505.48     48.39 o 
   1   9  17      136.33       92.59     44.68 o 
   3   9  17      364.84      366.00     43.34 o 
   5   9  17       27.30       78.37     41.20 o 
   7   9  17      368.81      432.82     50.25 o 
 -14  10  17      501.98      568.76     62.25 o 
 -12  10  17      125.93       78.43     46.99 o 
 -10  10  17       20.22       28.97     33.83 o 
  -8  10  17       60.02       66.12     34.99 o 
  -6  10  17       86.60      145.92     29.50 o 
  -4  10  17        8.18      -23.20     25.16 o 
  -2  10  17      105.54       78.28     34.70 o 
   0  10  17        0.13      -27.55     44.80 o 
   2  10  17      147.48      144.56     51.61 o 
   4  10  17      298.62      270.68     45.91 o 
   6  10  17      305.35      246.03     72.28 o 
 -13  11  17      611.86      531.98     63.11 o 
 -11  11  17      643.47      630.38     58.44 o 
  -9  11  17      411.91      443.68     51.33 o 
  -7  11  17      648.70      718.69     44.31 o 
  -5  11  17     2272.65     2364.58     66.80 o 
  -3  11  17       26.62       46.45     32.69 o 
  -1  11  17      583.86      547.14     55.49 o 
   1  11  17      126.65      120.55     38.30 o 
   3  11  17        5.63       42.81     38.68 o 
   5  11  17       45.53      113.64     47.17 o 
 -12  12  17        9.80      -18.84     63.36 o 
 -10  12  17      124.99      161.03     51.60 o 
  -8  12  17      161.53      219.58     39.70 o 
  -6  12  17      236.67      245.87     38.56 o 
  -4  12  17      192.18      272.32     40.74 o 
  -2  12  17      499.02      621.93     59.39 o 
   0  12  17        1.49       30.30    121.22 o 
   2  12  17      146.58      218.37     43.77 o 
   4  12  17        5.23      -22.75     41.29 o 
 -11  13  17      869.63     1028.80     73.03 o 
  -9  13  17     1019.23      996.14     68.18 o 
  -7  13  17     1198.89     1231.24     57.13 o 
  -5  13  17      341.59      287.02     51.38 o 
  -3  13  17      607.57      656.85     61.34 o 
  -1  13  17      390.88      286.37     58.34 o 
   1  13  17       61.66      148.70     44.36 o 
   3  13  17      255.21      332.24     86.75 o 
 -10  14  17      225.47      292.42     59.39 o 
  -8  14  17        6.36      -66.12     66.12 o 
  -6  14  17       46.43       38.57     71.63 o 
  -4  14  17      450.40      504.15     88.16 o 
  -2  14  17       81.64      123.48    103.31 o 
   0  14  17        5.57      -10.20     52.49 o 
   2  14  17       14.10       33.79     45.24 o 
  -9  15  17      431.39      421.51     90.91 o 
  -5  15  17      377.23      490.38     93.67 o 
  -3  15  17      185.39      300.29     85.40 o 
  -1  15  17      121.64      100.71     59.39 o 
 -18   0  18        8.80      -41.32     71.63 o 
 -16   0  18      203.83      205.48     53.72 o 
 -14   0  18       22.24        1.38     42.70 o 
 -12   0  18      910.32      773.04     74.38 o 
 -10   0  18     1667.52     1704.01     73.03 o 
  -8   0  18     5595.05     5137.87    145.12 o 
  -6   0  18     5467.83     5344.71    149.02 o 
  -4   0  18      389.34      354.94     45.46 o 
  -2   0  18     5437.33     5360.33    150.96 o 
   0   0  18     5883.46     6072.34    167.53 o 
   2   0  18    13467.02    13769.11    614.35 o 
   4   0  18      490.86      567.15     61.99 o 
   6   0  18     1052.03     1046.88     96.42 o 
   8   0  18     2245.90     2372.00    140.50 o 
 -17   1  18     1015.73     1183.79     58.22 o 
 -15   1  18     1834.90     1968.63     95.10 o 
 -13   1  18     2253.23     2287.43     62.64 o 
 -11   1  18     3872.98     3682.40     81.57 o 
  -9   1  18     2785.34     2737.25     66.12 o 
  -7   1  18     2727.05     2562.75     61.63 o 
  -5   1  18     1843.34     1683.25     50.23 o 
  -3   1  18     1009.36      943.00     54.08 o 
  -1   1  18      967.41      926.11     51.30 o 
   1   1  18      309.48      333.87     27.45 o 
   3   1  18       22.12       15.70     26.39 o 
   5   1  18       45.60       21.72     47.48 o 
   7   1  18       23.85      -47.70     47.70 o 
 -18   2  18      200.46      285.85     77.14 o 
 -16   2  18       65.51       -4.77     46.93 o 
 -14   2  18      433.84      444.47     39.37 o 
 -12   2  18      501.05      508.71     43.34 o 
 -10   2  18      597.22      539.20     34.59 o 
  -8   2  18     2176.24     1955.83     54.40 o 
  -6   2  18     2656.89     2681.64     65.40 o 
  -4   2  18    11575.92    10677.57    190.08 o 
  -2   2  18      602.00      660.02     32.26 o 
   0   2  18     4810.15     4920.80     99.80 o 
   2   2  18     1111.60     1192.14     62.43 o 
   4   2  18     1614.82     1650.75     62.55 o 
   6   2  18     2296.97     2313.42     77.91 o 
   8   2  18     1060.28     1046.88    101.93 o 
 -17   3  18     2007.71     1915.22    101.93 o 
 -15   3  18     1664.06     1756.25     70.46 o 
 -13   3  18     1974.21     1966.49     67.36 o 
 -11   3  18     3494.48     3356.01     77.05 o 
  -9   3  18     3496.66     3121.42     71.61 o 
  -7   3  18     3916.42     3683.60     79.88 o 
  -5   3  18      107.21      129.24     24.61 o 
  -3   3  18     4341.23     4253.70    101.00 o 
  -1   3  18      840.57      867.70     36.41 o 
   1   3  18      629.67      609.97     36.51 o 
   3   3  18      256.73      267.58     34.99 o 
   5   3  18        9.54       -2.71     34.37 o 
   7   3  18      104.44      139.87     55.10 o 
   9   3  18      122.53      228.66     90.91 o 
 -18   4  18        2.87       15.15     61.99 o 
 -16   4  18      381.98      410.97     43.93 o 
 -14   4  18        3.49        8.17     35.36 o 
 -12   4  18      993.16      936.60     39.17 o 
 -10   4  18     2408.19     2360.78     62.28 o 
  -8   4  18      964.32     1014.87     39.24 o 
  -6   4  18     7234.62     6714.69    127.39 o 
  -4   4  18      121.82      138.27     26.64 o 
  -2   4  18     3147.78     2904.23     76.35 o 
   0   4  18     9993.33     9782.14    177.30 o 
   2   4  18     3582.65     3387.88     91.02 o 
   4   4  18     2222.22     2351.32     77.05 o 
   6   4  18     1145.75     1261.56    136.37 o 
   8   4  18      359.58      446.30     90.91 o 
 -17   5  18      449.11      499.98     63.29 o 
 -15   5  18     1797.89     1775.71     68.76 o 
 -13   5  18     1953.81     1978.70     72.09 o 
 -11   5  18     2328.08     2341.47     62.25 o 
  -9   5  18     1319.31     1221.86     43.31 o 
  -7   5  18     1510.80     1623.85     60.89 o 
  -5   5  18     3964.28     3658.24     80.87 o 
  -3   5  18      324.47      293.32     27.34 o 
  -1   5  18      940.38      965.68     38.49 o 
   1   5  18      386.56      337.39     36.31 o 
   3   5  18        7.07       -8.83     34.29 o 
   5   5  18       13.39       -1.10     43.54 o 
   7   5  18       21.95       -8.26     70.25 o 
   9   5  18       83.39       68.87     82.65 o 
 -16   6  18      631.46      586.80     88.16 o 
 -14   6  18       31.38       61.66     45.75 o 
 -12   6  18      251.86      217.17     37.02 o 
 -10   6  18      303.96      290.86     30.07 o 
  -8   6  18      490.31      467.00     47.72 o 
  -6   6  18     4631.53     4224.09     89.83 o 
  -4   6  18     6517.65     6278.27    121.19 o 
  -2   6  18     2568.14     2525.61     63.66 o 
   0   6  18     2216.53     2205.80     70.82 o 
   2   6  18     2510.30     2496.41    112.23 o 
   4   6  18     1339.88     1442.37     77.92 o 
   6   6  18     1097.57     1096.51     84.03 o 
   8   6  18     3119.95     3381.76    254.83 o 
 -17   7  18     1329.97     1487.67    121.22 o 
 -15   7  18     1047.53     1027.04     73.03 o 
 -13   7  18     2486.09     2657.19    192.54 o 
 -11   7  18     1664.15     1536.29     61.40 o 
  -9   7  18     2925.33     2874.69     70.55 o 
  -7   7  18     1560.56     1551.69     52.28 o 
  -5   7  18     1430.24     1408.08     47.64 o 
  -3   7  18     1399.29     1365.12     46.89 o 
  -1   7  18      315.92      300.80     29.43 o 
   1   7  18       85.21       86.74     35.20 o 
   3   7  18      279.67      254.02     47.46 o 
   5   7  18       42.00       46.31     51.60 o 
   7   7  18      680.01      558.98     67.02 o 
 -16   8  18     2452.59     2835.95    118.64 o 
 -14   8  18      434.56      473.56     77.14 o 
 -12   8  18      478.76      441.02     42.39 o 
 -10   8  18      521.76      451.82     47.46 o 
  -8   8  18     1502.56     1365.46     48.15 o 
  -6   8  18      938.37      922.65     38.45 o 
  -4   8  18      587.68      703.86     35.96 o 
  -2   8  18     3040.10     3109.87     74.43 o 
   0   8  18     1945.68     1933.45     68.37 o 
   2   8  18     3179.05     3089.05    116.88 o 
   4   8  18      666.92      700.39     77.14 o 
   6   8  18     1725.07     1869.34     94.46 o 
   8   8  18       27.46       66.12     79.89 o 
 -15   9  18      762.73      935.71     84.03 o 
 -13   9  18     2998.89     3167.00    155.65 o 
 -11   9  18      594.32      640.87     46.64 o 
  -9   9  18     1378.90     1384.88     71.08 o 
  -7   9  18     1388.09     1387.75     49.50 o 
  -5   9  18      987.86     1060.19     42.61 o 
  -3   9  18     1194.26     1316.49     47.11 o 
  -1   9  18      199.36      224.12     42.44 o 
   1   9  18        6.87       54.43     43.80 o 
   3   9  18      103.13      137.07     51.38 o 
   5   9  18       54.44      105.16     66.12 o 
   7   9  18      297.16      336.10     82.65 o 
 -14  10  18       34.59       62.55     52.49 o 
 -12  10  18      490.01      357.04     52.49 o 
 -10  10  18      334.15      361.02     53.87 o 
  -8  10  18      329.06      253.01     37.62 o 
  -6  10  18     3441.76     3286.58     78.39 o 
  -4  10  18     3831.90     3789.83     86.62 o 
  -2  10  18     1385.79     1405.29     59.68 o 
   0  10  18     2733.18     2832.21    109.04 o 
   2  10  18     1470.32     1569.04     84.72 o 
   4  10  18     1043.41     1153.85     92.29 o 
   6  10  18      849.67      949.04    114.33 o 
 -13  11  18     1013.36     1115.48    119.84 o 
 -11  11  18     1348.64     1360.91     76.93 o 
  -9  11  18      713.94      839.85     49.82 o 
  -7  11  18      632.73      724.50     46.96 o 
  -5  11  18     3025.12     3146.09     77.97 o 
  -3  11  18       12.82       33.22     34.29 o 
  -1  11  18      195.43      206.42     53.33 o 
   1  11  18      308.93      311.53     58.44 o 
   3  11  18       70.43       97.41     54.44 o 
   5  11  18        3.48      -37.19     52.60 o 
 -12  12  18       51.90       90.43     55.49 o 
 -10  12  18     1297.87     1232.43     74.98 o 
  -8  12  18       18.64      -16.53     46.83 o 
  -6  12  18     2098.91     2176.87     83.66 o 
  -4  12  18      128.44      114.79     93.67 o 
  -2  12  18     1828.18     2114.41    125.35 o 
   0  12  18      967.07      991.71     72.00 o 
   2  12  18     1258.09     1224.65     82.77 o 
   4  12  18      648.06      709.40     75.97 o 
 -11  13  18      758.87      915.32     70.05 o 
  -9  13  18     1011.25     1171.90     73.03 o 
  -7  13  18      775.61      851.73     54.03 o 
  -5  13  18      413.06      509.66     88.16 o 
  -3  13  18     1137.07     1287.49     74.98 o 
  -1  13  18       95.04      140.41     57.44 o 
   1  13  18      101.09       61.31     57.44 o 
   3  13  18      130.01      107.44     88.16 o 
 -10  14  18       17.64      -44.08     52.60 o 
  -8  14  18      572.51      628.13     88.16 o 
  -6  14  18      956.84     1022.08    101.93 o 
  -4  14  18     1844.71     2066.21    143.26 o 
  -2  14  18      207.70      279.54     61.34 o 
   0  14  18     1794.07     1897.55     99.29 o 
  -5  15  18      269.77      297.53     88.16 o 
  -3  15  18       40.41       -5.51     79.89 o 
 -17   1  19      704.54      713.57     64.29 o 
 -15   1  19     1126.00     1207.94     71.08 o 
 -13   1  19     1115.02     1083.55     44.69 o 
 -11   1  19     2258.31     2207.33     60.11 o 
  -9   1  19      704.93      780.00     51.40 o 
  -7   1  19     1442.93     1348.44     45.64 o 
  -5   1  19     2037.64     1912.11     55.02 o 
  -3   1  19      295.49      311.93     27.34 o 
  -1   1  19      342.16      329.35     29.38 o 
   1   1  19      795.13      810.31     48.91 o 
   3   1  19       29.60       13.21     27.88 o 
   5   1  19      164.90      218.37     47.23 o 
   7   1  19        6.22       11.02     68.87 o 
 -18   2  19       23.45      -48.58     48.58 o 
 -16   2  19      245.16      198.28     41.80 o 
 -14   2  19       45.74       11.85     30.48 o 
 -12   2  19       17.96       13.77     28.16 o 
 -10   2  19       21.43       48.80     25.34 o 
  -8   2  19       33.68       16.39     24.30 o 
  -6   2  19       14.77       12.28     22.86 o 
  -4   2  19       24.35       10.61     23.30 o 
  -2   2  19       69.02       31.21     24.30 o 
   0   2  19       44.08      122.65     26.26 o 
   2   2  19       44.23       76.71     26.83 o 
   4   2  19      221.64      275.97     38.56 o 
   6   2  19        2.70       -1.49     46.27 o 
   8   2  19       63.54      101.93     77.14 o 
 -17   3  19      894.30      941.67     80.64 o 
 -15   3  19      485.73      509.99     38.86 o 
 -13   3  19     1018.75      974.17     42.27 o 
 -11   3  19     1684.07     1650.78     52.32 o 
  -9   3  19      863.11      865.88     58.85 o 
  -7   3  19     1429.10     1282.83     44.05 o 
  -5   3  19      131.83      150.44     26.44 o 
  -3   3  19      675.36      689.12     39.37 o 
  -1   3  19      968.72      900.79     37.94 o 
   1   3  19      503.15      465.48     33.57 o 
   3   3  19       58.76       91.31     34.70 o 
   5   3  19      111.03      123.40     39.74 o 
   7   3  19      176.96      151.52     77.14 o 
   9   3  19       96.01       19.28     79.89 o 
 -18   4  19      166.03      253.45     85.40 o 
 -16   4  19      290.45      361.31     43.93 o 
 -14   4  19       32.97       43.28     30.44 o 
 -12   4  19       22.57      -16.52     28.46 o 
 -10   4  19       36.14       19.49     26.02 o 
  -8   4  19       55.31       44.24     25.39 o 
  -6   4  19      295.21      275.68     28.11 o 
  -4   4  19      347.12      351.35     29.50 o 
  -2   4  19      460.38      442.71     38.17 o 
   0   4  19       39.62       55.31     25.33 o 
   2   4  19       23.71        6.31     33.83 o 
   4   4  19       15.64      -28.12     34.76 o 
   6   4  19       23.97       63.68     50.54 o 
   8   4  19      158.30      112.95     85.40 o 
 -17   5  19      327.87      302.08     57.44 o 
 -15   5  19     1653.93     1725.13     87.66 o 
 -13   5  19      607.94      647.00     37.86 o 
 -11   5  19     1403.85     1597.43     72.77 o 
  -9   5  19      964.15      957.59     39.84 o 
  -7   5  19      470.40      454.03     31.64 o 
  -5   5  19     2495.89     2437.47     62.99 o 
  -3   5  19       51.85       87.56     24.37 o 
  -1   5  19      287.16      328.56     36.98 o 
   1   5  19      221.01      227.49     38.11 o 
   3   5  19       36.93       34.03     33.76 o 
   5   5  19       10.78      -45.01     45.01 o 
   7   5  19       22.67       74.43     54.88 o 
 -16   6  19      608.90      636.76     66.15 o 
 -14   6  19       48.08      -17.55     37.62 o 
 -12   6  19      554.11      576.36     37.41 o 
 -10   6  19      334.58      373.33     45.73 o 
  -8   6  19       23.21       37.32     27.50 o 
  -6   6  19       21.87       21.86     24.95 o 
  -4   6  19      174.17      150.85     27.82 o 
  -2   6  19       55.26       28.04     25.82 o 
   0   6  19        1.43       11.54     32.77 o 
   2   6  19       33.54       47.19     34.79 o 
   4   6  19      172.63      190.82     50.94 o 
   6   6  19      130.24      147.88     57.24 o 
   8   6  19        9.37       -2.75     77.14 o 
 -15   7  19      108.43       43.97     50.54 o 
 -13   7  19     1360.38     1408.59    102.79 o 
 -11   7  19     1386.09     1402.98    118.46 o 
  -9   7  19      966.67      880.83     46.92 o 
  -7   7  19      268.01      329.73     34.35 o 
  -5   7  19      237.44      299.83     29.83 o 
  -3   7  19      523.33      533.52     34.17 o 
  -1   7  19      121.81      141.75     33.47 o 
   1   7  19       44.88       24.46     34.16 o 
   3   7  19       49.46       88.05     48.58 o 
   5   7  19      155.83      148.77     58.44 o 
   7   7  19      295.36      256.82     61.15 o 
 -14   8  19      137.67      159.79     66.12 o 
 -12   8  19       38.40       24.69     38.11 o 
 -10   8  19       26.66       80.63     30.97 o 
  -8   8  19       19.30       32.59     27.91 o 
  -6   8  19       26.69        8.72     26.83 o 
  -4   8  19        2.74        9.74     33.00 o 
  -2   8  19       14.23        4.72     32.56 o 
   0   8  19        1.01       -9.79     33.47 o 
   2   8  19       39.42        4.75     45.50 o 
   4   8  19      105.26       50.09     53.54 o 
   6   8  19      229.03      227.01     63.11 o 
 -15   9  19      257.62      187.38     59.20 o 
 -13   9  19     1532.43     1594.69     84.59 o 
 -11   9  19      456.04      519.94     62.81 o 
  -9   9  19      433.26      449.18     51.69 o 
  -7   9  19      461.93      458.21     35.42 o 
  -5   9  19      419.24      407.35     33.92 o 
  -3   9  19      753.65      792.95     47.74 o 
  -1   9  19        6.15       53.58     47.70 o 
   1   9  19        4.39       14.19     51.60 o 
   3   9  19       69.56       27.65     53.54 o 
   5   9  19      176.47      172.53     77.14 o 
 -14  10  19      121.91      143.72     51.60 o 
 -12  10  19       11.09       34.07     81.27 o 
 -10  10  19       11.87       52.28     38.11 o 
  -8  10  19       31.37       60.46     36.39 o 
  -6  10  19       87.94      170.45     48.51 o 
  -4  10  19       52.86       22.00     38.32 o 
  -2  10  19      115.32      142.82     48.58 o 
   0  10  19        5.34      -48.70     48.70 o 
   2  10  19       11.68       68.87     54.55 o 
   4  10  19       95.66       36.39     55.29 o 
 -13  11  19      443.49      530.42     62.25 o 
 -11  11  19     1065.93     1052.39     71.08 o 
  -9  11  19      573.93      672.43     69.53 o 
  -7  11  19      132.38      142.66     37.48 o 
  -5  11  19     1400.58     1480.38    102.18 o 
  -3  11  19       11.37      -25.56     45.75 o 
  -1  11  19      200.52      343.23     55.49 o 
   1  11  19      214.24      228.75     59.39 o 
   3  11  19        2.78      -19.14     73.01 o 
 -12  12  19       22.91       21.75     56.39 o 
 -10  12  19       12.28       30.30    110.20 o 
  -8  12  19        8.97       47.34     39.15 o 
  -6  12  19       25.27       22.66     79.89 o 
  -4  12  19      141.17      143.55    110.20 o 
  -2  12  19      187.07      186.73     57.44 o 
   0  12  19        0.12       28.34     55.10 o 
   2  12  19       85.63      145.46     66.12 o 
 -11  13  19      301.09      347.75     58.34 o 
  -9  13  19      637.73      785.16     90.91 o 
  -7  13  19      496.51      529.71     60.29 o 
  -5  13  19      305.60      245.19     82.65 o 
  -3  13  19      432.68      484.58     70.25 o 
  -1  13  19      108.69       67.73     96.42 o 
   1  13  19       97.85       60.66     57.24 o 
  -8  14  19        9.04        2.75     71.63 o 
  -6  14  19      134.70      173.56     79.89 o 
  -4  14  19      172.16      258.96     85.40 o 
  -2  14  19        9.77       47.86     57.44 o 
   0  14  19       21.91        2.75     90.91 o 
 -18   0  20       40.48        5.51     71.63 o 
 -16   0  20      457.87      429.55     64.74 o 
 -14   0  20      196.69      232.80     45.75 o 
 -12   0  20     2681.12     2330.76     91.56 o 
 -10   0  20     1926.54     1911.42     82.77 o 
  -8   0  20     1380.44     1255.25     64.29 o 
  -6   0  20     3769.46     3533.23    114.93 o 
  -4   0  20     3506.56     3392.85    174.94 o 
  -2   0  20    13464.59    13106.21    327.27 o 
   0   0  20      943.23      888.40     57.44 o 
   2   0  20     4104.07     4134.26    130.47 o 
   4   0  20     2229.56     2286.44     93.44 o 
   6   0  20      356.03      404.98     85.40 o 
 -17   1  20     1255.64     1252.75     61.99 o 
 -15   1  20     1792.24     1785.75     60.49 o 
 -13   1  20     1083.90     1160.42     46.48 o 
 -11   1  20     1650.96     1527.17     51.88 o 
  -9   1  20     1150.81     1114.91     41.59 o 
  -7   1  20     1144.15     1111.83     41.96 o 
  -5   1  20     1547.87     1417.38     48.83 o 
  -3   1  20      196.49      199.96     34.20 o 
  -1   1  20      664.07      742.18     38.17 o 
   1   1  20      350.12      422.30     33.31 o 
   3   1  20      289.21      291.94     40.93 o 
   5   1  20      195.01      244.97     86.78 o 
   7   1  20       16.20      -49.59     71.63 o 
 -18   2  20        9.47       16.80     43.46 o 
 -16   2  20      179.32      221.13     51.11 o 
 -14   2  20       82.31       57.18     40.56 o 
 -12   2  20     1215.94     1234.39     49.31 o 
 -10   2  20     1797.23     1647.33     53.37 o 
  -8   2  20     2709.77     2600.78     66.43 o 
  -6   2  20     2156.04     2168.57     61.91 o 
  -4   2  20     4957.89     4708.43     98.45 o 
  -2   2  20     1066.00     1027.19     40.47 o 
   0   2  20     5778.10     5778.35    116.39 o 
   2   2  20     2803.98     3089.44     80.72 o 
   4   2  20     1654.55     1778.45     69.37 o 
   6   2  20      428.73      471.10     85.40 o 
   8   2  20       51.50      110.20     79.89 o 
 -17   3  20      606.83      592.86     51.84 o 
 -15   3  20      814.05      824.89     58.06 o 
 -13   3  20     2158.61     2167.89     64.99 o 
 -11   3  20      875.18      859.24     41.29 o 
  -9   3  20     1285.88     1310.16     54.42 o 
  -7   3  20     1224.06     1078.98     42.31 o 
  -5   3  20       28.49       -2.89     24.09 o 
  -3   3  20      264.38      256.84     30.44 o 
  -1   3  20      328.00      360.95     31.55 o 
   1   3  20       31.31       46.87     47.32 o 
   3   3  20       13.69       -4.49     37.42 o 
   5   3  20      146.81      157.81     59.23 o 
   7   3  20      278.41      275.49     85.40 o 
 -16   4  20       58.52       74.98     41.51 o 
 -14   4  20     1294.79     1379.83     51.61 o 
 -12   4  20      197.90      113.77     32.35 o 
 -10   4  20     3583.80     3389.19     79.54 o 
  -8   4  20      941.69      946.39     41.22 o 
  -6   4  20     2662.22     2554.19     85.89 o 
  -4   4  20     6485.85     6327.04    124.30 o 
  -2   4  20     3529.20     3442.21     79.75 o 
   0   4  20      657.12      691.74     38.64 o 
   2   4  20     1473.82     1431.29     59.28 o 
   4   4  20     1435.46     1509.85    210.75 o 
   6   4  20     1697.31     1925.52     92.39 o 
   8   4  20      136.93      165.30     88.16 o 
 -17   5  20     1079.71     1184.93     96.42 o 
 -15   5  20     2188.82     2274.32     80.02 o 
 -13   5  20      353.81      362.32     35.37 o 
 -11   5  20     1795.68     1811.83     58.16 o 
  -9   5  20     1129.07     1114.34     43.00 o 
  -7   5  20      832.40      725.86     37.07 o 
  -5   5  20     1670.17     1639.63     53.69 o 
  -3   5  20       65.67       45.91     25.75 o 
  -1   5  20      331.79      308.62     30.92 o 
   1   5  20       41.09       44.77     35.20 o 
   3   5  20      145.66      149.96     51.60 o 
   5   5  20       53.04      -29.17     48.96 o 
   7   5  20       64.16       12.28     79.89 o 
 -16   6  20      936.42      890.00     73.03 o 
 -14   6  20      111.87      129.11     40.21 o 
 -12   6  20     1265.58     1299.13     48.71 o 
 -10   6  20     2602.06     2395.86     66.39 o 
  -8   6  20     2559.87     2474.37     66.46 o 
  -6   6  20      748.63      698.35     36.91 o 
  -4   6  20     3207.00     3135.16     75.99 o 
  -2   6  20     2535.70     2642.69     69.07 o 
   0   6  20     2280.54     2427.86     79.30 o 
   2   6  20     2365.03     2294.87    101.30 o 
   4   6  20     1270.04     1353.50     78.52 o 
   6   6  20       38.16      109.10     58.05 o 
 -15   7  20      273.85      358.22     56.85 o 
 -13   7  20     1290.51     1347.08     60.96 o 
 -11   7  20     1376.71     1334.17     59.65 o 
  -9   7  20      807.09      820.07     40.93 o 
  -7   7  20      316.29      322.84     33.31 o 
  -5   7  20        7.76       42.27     27.78 o 
  -3   7  20      367.85      370.07     32.53 o 
  -1   7  20       31.37       20.75     33.98 o 
   1   7  20        3.40       19.93     49.65 o 
   3   7  20      126.55      100.43     53.54 o 
   5   7  20      437.12      428.81    147.39 o 
 -14   8  20     1316.77     1382.39     81.75 o 
 -12   8  20      115.02      150.33     41.11 o 
 -10   8  20      668.37      670.50     40.21 o 
  -8   8  20     2195.15     2206.00     65.08 o 
  -6   8  20     2279.39     2342.45     65.38 o 
  -4   8  20     1935.00     1935.71     59.47 o 
  -2   8  20     3189.96     3078.92     89.59 o 
   0   8  20      999.87     1101.91    192.85 o 
   2   8  20      701.75      735.33     68.18 o 
   4   8  20     1576.99     1707.01    117.08 o 
   6   8  20      894.03      942.19    110.20 o 
 -13   9  20     1216.23     1338.55    180.45 o 
 -11   9  20      514.10      505.22     46.07 o 
  -9   9  20      438.90      532.38     37.48 o 
  -7   9  20      907.78      936.96     47.32 o 
  -5   9  20      211.32      224.34     32.42 o 
  -3   9  20      560.66      634.04     46.84 o 
  -1   9  20        4.82      -38.35     97.80 o 
   1   9  20        3.95       -1.30     92.29 o 
   3   9  20      241.55      295.08    101.93 o 
   5   9  20      209.72       93.67     88.16 o 
 -12  10  20     1064.92     1172.53    154.28 o 
 -10  10  20     1960.54     2075.56     77.33 o 
  -8  10  20     1454.21     1617.31     55.75 o 
  -6  10  20      284.81      295.58     40.16 o 
  -4  10  20     2457.06     2354.80     80.58 o 
  -2  10  20     1470.59     1549.60     80.83 o 
   0  10  20     1989.30     2189.13    101.24 o 
   2  10  20      716.49      716.38     68.10 o 
   4  10  20      841.80      771.38    107.44 o 
 -11  11  20     1673.48     1875.72     92.39 o 
  -9  11  20      660.17      753.01     65.80 o 
  -7  11  20      298.81      333.26     43.12 o 
  -5  11  20      277.22      329.24     45.52 o 
  -3  11  20        8.59      -28.34     50.54 o 
  -1  11  20      217.98      282.41     57.24 o 
   1  11  20       60.54       31.31     53.33 o 
 -10  12  20     1281.86     1381.35     85.40 o 
  -8  12  20      819.86      995.48     74.25 o 
  -6  12  20      765.32      849.46     75.76 o 
  -4  12  20     1668.08     1733.46     89.55 o 
  -2  12  20     1356.52     1476.50     85.65 o 
   0  12  20      327.31      397.22     62.34 o 
  -9  13  20      615.59      663.07     97.80 o 
  -7  13  20      184.96      198.64     56.39 o 
  -5  13  20      201.78      374.67     79.89 o 
  -3  13  20      372.45      446.58     65.24 o 
  -1  13  20      108.95       40.04     84.03 o 
  -6  14  20      383.14      319.57     88.16 o 
  -4  14  20     1379.04     1319.62    123.97 o 
 -17   1  21      483.33      514.06     49.58 o 
 -15   1  21      880.81     1004.66    108.23 o 
 -13   1  21      567.29      548.67     38.50 o 
 -11   1  21      766.83      730.05     40.55 o 
  -9   1  21      451.17      417.05     44.84 o 
  -7   1  21      161.73      149.75     29.59 o 
  -5   1  21      332.81      342.67     35.79 o 
  -3   1  21       27.69       20.72     25.47 o 
  -1   1  21      525.52      474.12     33.81 o 
   1   1  21      592.61      635.78     38.45 o 
   3   1  21      726.28      779.45     49.82 o 
   5   1  21      155.37      134.29     53.54 o 
   7   1  21      106.98       90.91     79.89 o 
 -16   2  21      141.05      161.47     37.12 o 
 -14   2  21      184.36      184.23     34.69 o 
 -12   2  21       32.96       28.12     32.04 o 
 -10   2  21       28.06       30.37     34.99 o 
  -8   2  21       18.47       32.37     26.89 o 
  -6   2  21       99.24       73.26     27.66 o 
  -4   2  21       46.81       -2.04     26.55 o 
  -2   2  21       67.62       75.25     29.38 o 
   0   2  21       18.41      181.85     28.88 o 
   2   2  21       12.02       24.79     37.09 o 
   4   2  21       11.20       76.22     38.97 o 
   6   2  21        1.86      -38.57     74.38 o 
 -17   3  21      210.29      257.21     48.13 o 
 -15   3  21      352.04      365.18     50.50 o 
 -13   3  21     1353.67     1439.32     51.99 o 
 -11   3  21      305.74      298.61     33.02 o 
  -9   3  21      926.30      907.25     40.93 o 
  -7   3  21      232.53      208.03     29.84 o 
  -5   3  21       22.28       55.85     27.72 o 
  -3   3  21      189.10      163.68     29.90 o 
  -1   3  21       31.31       32.12     38.17 o 
   1   3  21      164.24      225.08     33.81 o 
   3   3  21       56.58       85.43     40.90 o 
   5   3  21       22.72      -48.58     48.58 o 
   7   3  21      199.40      187.34     85.40 o 
 -16   4  21      423.27      422.27     50.25 o 
 -14   4  21      644.07      628.00     42.60 o 
 -12   4  21      232.93      239.13     33.83 o 
 -10   4  21      274.94      291.66     33.31 o 
  -8   4  21       69.19       19.96     26.73 o 
  -6   4  21      896.96      859.47     42.93 o 
  -4   4  21        4.58      -23.50     27.99 o 
  -2   4  21       36.47       43.64     26.99 o 
   0   4  21        5.07      -27.82     27.82 o 
   2   4  21       52.31       25.14     48.62 o 
   4   4  21        9.96      -47.27     49.65 o 
   6   4  21       86.17      161.44     58.05 o 
 -15   5  21     1118.53     1269.27    113.17 o 
 -13   5  21       67.34       50.23     31.71 o 
 -11   5  21      750.78      782.74     43.37 o 
  -9   5  21      896.26      894.54     43.00 o 
  -7   5  21      284.35      269.91     32.01 o 
  -5   5  21      212.86      259.41     31.22 o 
  -3   5  21        9.52       14.81     28.11 o 
  -1   5  21       29.67       68.94     28.73 o 
   1   5  21       16.28      -36.36     36.36 o 
   3   5  21      102.95       81.45     51.60 o 
   5   5  21      209.65      214.60     59.39 o 
 -16   6  21        0.13      -13.77     77.14 o 
 -14   6  21        5.85       64.72     43.18 o 
 -12   6  21      516.52      521.54     40.58 o 
 -10   6  21      179.01      169.45     33.34 o 
  -8   6  21       16.31       11.36     29.54 o 
  -6   6  21      117.37      105.27     35.16 o 
  -4   6  21       16.97       24.57     27.74 o 
  -2   6  21       36.44       30.49     30.79 o 
   0   6  21        2.33       11.02     44.80 o 
   2   6  21       88.80       77.77     50.20 o 
   4   6  21      175.17      250.04     59.39 o 
   6   6  21       84.66       77.14     82.65 o 
 -15   7  21      449.76      422.55     60.29 o 
 -13   7  21      486.50      497.17     46.53 o 
 -11   7  21      202.34      197.33     35.77 o 
  -9   7  21      268.20      280.23     34.31 o 
  -7   7  21      208.58      261.32     33.57 o 
  -5   7  21       83.23       71.75     30.44 o 
  -3   7  21      184.01      177.07     31.22 o 
  -1   7  21        5.18        9.18     37.29 o 
   1   7  21      118.67       92.21     49.42 o 
   3   7  21       40.07       -1.79    101.93 o 
   5   7  21      149.44      195.30     62.25 o 
 -14   8  21      103.94       87.68     56.39 o 
 -12   8  21       56.66       49.68     46.08 o 
 -10   8  21       91.30      135.69     33.64 o 
  -8   8  21        1.49       -3.92     30.97 o 
  -6   8  21       23.09       27.06     43.74 o 
  -4   8  21      128.45      106.34     40.56 o 
  -2   8  21       59.21       43.40     43.35 o 
   0   8  21       16.50       45.61     70.25 o 
   2   8  21       51.27       22.04     54.55 o 
   4   8  21       23.33      -52.91     52.91 o 
 -13   9  21       93.60       83.90     51.38 o 
 -11   9  21      299.05      392.03     63.18 o 
  -9   9  21      327.92      356.10     36.48 o 
  -7   9  21      430.35      452.62     38.97 o 
  -5   9  21       19.27       18.56     31.82 o 
  -3   9  21      117.58       78.16     39.29 o 
  -1   9  21        4.58      -49.65     49.65 o 
   1   9  21        2.59      -40.54     47.70 o 
   3   9  21      202.33      267.52    139.12 o 
 -12  10  21       18.29       53.72     54.44 o 
 -10  10  21       36.96       51.97     40.21 o 
  -8  10  21       10.71        5.31     33.53 o 
  -6  10  21      188.07      202.17     34.96 o 
  -4  10  21      307.55      346.93     44.48 o 
  -2  10  21       10.85       21.45     49.65 o 
   0  10  21       25.67      -50.94     50.94 o 
   2  10  21        3.73      -21.45     93.67 o 
 -11  11  21      368.86      399.26     58.05 o 
  -9  11  21      611.94      740.70     58.53 o 
  -7  11  21      473.32      553.44     48.56 o 
  -5  11  21       74.90      118.19     50.71 o 
  -3  11  21       49.46       -3.57     52.49 o 
  -1  11  21       69.45      125.76     55.49 o 
   1  11  21       23.60      -23.73     60.29 o 
 -10  12  21        1.85       61.00     66.12 o 
  -8  12  21       25.22      -60.58     60.58 o 
  -6  12  21      135.57      152.21     54.44 o 
  -4  12  21        4.78      -21.31     55.49 o 
  -2  12  21       92.01      211.64     60.01 o 
   0  12  21        0.03      -22.04     82.65 o 
  -7  13  21      141.89      206.80     58.05 o 
  -5  13  21        2.99      -79.89     79.89 o 
  -3  13  21       88.82      146.01     82.65 o 
 -16   0  22      518.08      454.77     61.34 o 
 -14   0  22      283.37      280.79     50.54 o 
 -12   0  22      379.98      411.73     53.54 o 
 -10   0  22     1976.75     2034.16     84.72 o 
  -8   0  22     1993.53     1852.13    137.75 o 
  -6   0  22     4811.16     4476.78    138.31 o 
  -4   0  22      572.56      548.94     60.61 o 
  -2   0  22     4028.65     4154.38    133.43 o 
   0   0  22       36.89       57.85     42.86 o 
   2   0  22     1195.01     1298.50    130.86 o 
   4   0  22     1318.67     1071.67    101.93 o 
   6   0  22       66.03       41.32     77.14 o 
 -17   1  22      597.42      804.43     50.58 o 
 -15   1  22      628.40      647.05     43.69 o 
 -13   1  22      738.60      712.71     43.31 o 
 -11   1  22      920.24      959.37     64.42 o 
  -9   1  22      251.53      255.57     29.59 o 
  -7   1  22        8.75      -28.21     28.21 o 
  -5   1  22      261.72      255.42     41.75 o 
  -3   1  22       20.55       -0.94     26.02 o 
  -1   1  22      516.86      489.55     55.43 o 
   1   1  22      184.23      213.11     34.40 o 
   3   1  22      237.64      314.43     79.96 o 
   5   1  22      245.74      362.46     58.34 o 
 -16   2  22      228.13      267.63     42.00 o 
 -14   2  22     1677.14     1702.51     97.42 o 
 -12   2  22     2667.75     2622.95    107.43 o 
 -10   2  22     2296.03     1984.51     60.59 o 
  -8   2  22     2236.32     2143.85     73.31 o 
  -6   2  22     2217.29     2209.73     63.34 o 
  -4   2  22     1678.10     1678.91     56.35 o 
  -2   2  22     2774.47     2903.55     74.68 o 
   0   2  22     7068.77     7189.75    141.52 o 
   2   2  22       26.44       18.79     36.03 o 
   4   2  22      528.43      624.49     51.18 o 
   6   2  22      815.34     1041.37    110.20 o 
 -17   3  22      278.19      187.34     79.89 o 
 -15   3  22      416.95      520.44     42.27 o 
 -13   3  22     2122.81     2143.92     67.75 o 
 -11   3  22      164.39      149.39     32.57 o 
  -9   3  22      555.07      557.69     37.40 o 
  -7   3  22      282.90      259.56     31.96 o 
  -5   3  22       19.96       -5.51     29.20 o 
  -3   3  22       43.53       45.22     28.26 o 
  -1   3  22      198.81      219.08     32.57 o 
   1   3  22       75.91       41.00     37.02 o 
   3   3  22      141.79      139.58     42.95 o 
   5   3  22       28.66      111.58     56.49 o 
 -16   4  22      124.60       95.20     45.82 o 
 -14   4  22     1537.71     1612.17     58.78 o 
 -12   4  22       41.72       38.63     31.57 o 
 -10   4  22     2036.11     2041.80     64.32 o 
  -8   4  22     3783.08     3588.83     84.35 o 
  -6   4  22     2449.51     2383.80     71.58 o 
  -4   4  22     2254.61     2158.25     63.51 o 
  -2   4  22     1469.76     1462.28     51.96 o 
   0   4  22      329.76      416.04     43.77 o 
   2   4  22     1990.52     2140.67     81.09 o 
   4   4  22      133.88      100.65     78.52 o 
 -15   5  22      606.50      719.10     55.49 o 
 -13   5  22      205.38      204.85     38.85 o 
 -11   5  22     1563.76     1555.67     89.87 o 
  -9   5  22      292.67      336.03     34.93 o 
  -7   5  22      140.83      163.88     41.75 o 
  -5   5  22      137.77      155.88     32.57 o 
  -3   5  22       33.29       50.29     30.73 o 
  -1   5  22       20.06       32.77     36.51 o 
   1   5  22      120.59      132.40     44.12 o 
   3   5  22       62.09      122.24     88.16 o 
   5   5  22      539.34      566.87     70.25 o 
 -14   6  22      536.04      568.63     61.30 o 
 -12   6  22     3812.91     3856.73     93.61 o 
 -10   6  22      131.33      138.38     33.21 o 
  -8   6  22     2696.60     2646.08     71.97 o 
  -6   6  22      961.83     1100.51     46.45 o 
  -4   6  22     1338.30     1358.84     49.51 o 
  -2   6  22     2427.77     2487.63     96.12 o 
   0   6  22     1686.95     1679.72     68.87 o 
   2   6  22      450.11      450.93    107.44 o 
   4   6  22      433.98      457.05    151.52 o 
 -13   7  22      269.80      226.60     44.48 o 
 -11   7  22       69.32       68.00     35.45 o 
  -9   7  22      246.27      288.53     35.73 o 
  -7   7  22      429.81      476.22     40.56 o 
  -5   7  22        1.35       11.44     29.76 o 
  -3   7  22       43.46       35.54     31.46 o 
  -1   7  22      148.94      102.47     41.80 o 
   1   7  22      109.96       36.15     59.23 o 
   3   7  22        7.12       37.83     54.44 o 
 -12   8  22       69.07       69.01     41.29 o 
 -10   8  22     1816.58     1793.10     62.48 o 
  -8   8  22     1877.36     1860.34     60.49 o 
  -6   8  22     5109.82     5163.19    111.51 o 
  -4   8  22      552.96      542.04     61.63 o 
  -2   8  22      766.87      866.48     54.20 o 
   0   8  22     2515.41     2812.93    116.88 o 
   2   8  22      337.35      392.24     63.11 o 
 -13   9  22      417.35      458.47     64.20 o 
 -11   9  22      475.96      511.54     59.30 o 
  -9   9  22      162.04      242.11     37.83 o 
  -7   9  22      319.75      339.48     39.17 o 
  -5   9  22       21.75       34.89     33.83 o 
  -3   9  22       50.71       43.14     39.15 o 
  -1   9  22        3.86        5.77     86.78 o 
   1   9  22        9.11       60.61     58.44 o 
 -12  10  22     2496.36     2739.41    118.83 o 
 -10  10  22       34.56      128.81     61.53 o 
  -8  10  22     1299.79     1381.81     55.31 o 
  -6  10  22      761.18      838.91     46.89 o 
  -4  10  22      962.02     1023.75     58.68 o 
  -2  10  22      758.27      858.00    104.69 o 
   0  10  22      737.60      780.82     72.00 o 
 -11  11  22      417.84      299.06     61.34 o 
  -9  11  22      318.02      351.06     52.88 o 
  -7  11  22      353.61      389.83     47.32 o 
  -5  11  22       34.86       83.45     44.81 o 
  -3  11  22        2.98      -56.48     86.78 o 
  -1  11  22       35.97       61.88     61.34 o 
  -8  12  22     2720.09     2765.56    116.83 o 
  -6  12  22      833.97      947.91    128.10 o 
  -4  12  22      620.84      714.88     86.78 o 
  -2  12  22      886.00     1000.04    110.20 o 
 -15   1  23      138.75      113.64     44.34 o 
 -13   1  23      223.98      223.26     42.15 o 
 -11   1  23      381.73      410.69     50.10 o 
  -9   1  23      113.06       99.94     30.35 o 
  -7   1  23        6.16      -29.20     29.20 o 
  -5   1  23       64.13       65.18     30.12 o 
  -3   1  23      370.03      299.05     35.62 o 
  -1   1  23      223.55      190.59     42.55 o 
   1   1  23      149.43      178.97     36.07 o 
   3   1  23      300.31      356.65     58.09 o 
   5   1  23      128.79       85.78     56.39 o 
 -16   2  23       40.22       62.41     39.88 o 
 -14   2  23       48.06      101.37     37.40 o 
 -12   2  23        9.07      -13.75     29.90 o 
 -10   2  23      112.39      104.05     33.31 o 
  -8   2  23        0.83        2.79     35.79 o 
  -6   2  23       99.59       63.87     30.32 o 
  -4   2  23      244.38      253.55     34.31 o 
  -2   2  23        7.80       21.38     31.18 o 
   0   2  23       23.06       88.65     33.85 o 
   2   2  23       27.30       95.64     43.69 o 
   4   2  23      138.71       89.99     55.49 o 
 -15   3  23       57.24       65.66     37.12 o 
 -13   3  23      895.25      938.94     75.55 o 
 -11   3  23       28.24       63.52     32.92 o 
  -9   3  23      289.81      302.02     38.57 o 
  -7   3  23      220.93      255.84     33.99 o 
  -5   3  23       13.78        4.08     28.77 o 
  -3   3  23        9.41      -22.78     29.90 o 
  -1   3  23       73.23       57.80     32.84 o 
   1   3  23       26.96        6.83     40.27 o 
   3   3  23      436.64      474.70     87.86 o 
   5   3  23      133.67       38.57     85.40 o 
 -16   4  23       12.02       88.16     77.14 o 
 -14   4  23       15.23       48.16     35.37 o 
 -12   4  23       59.23       64.79     33.21 o 
 -10   4  23       71.69       37.94     34.08 o 
  -8   4  23        8.73      -29.68     29.68 o 
  -6   4  23       15.39       25.62     30.88 o 
  -4   4  23       15.35       16.71     31.64 o 
  -2   4  23       40.29       25.79     30.99 o 
   0   4  23        0.64      -33.01     38.41 o 
   2   4  23       10.15       37.05     42.71 o 
   4   4  23      214.16      123.29     59.20 o 
 -15   5  23      146.81      158.98     47.06 o 
 -13   5  23      234.16      291.43     38.68 o 
 -11   5  23      497.92      562.32     62.52 o 
  -9   5  23      464.99      393.31     37.82 o 
  -7   5  23      206.84      166.13     31.64 o 
  -5   5  23       19.81      -31.28     31.28 o 
  -3   5  23       96.42      102.60     31.82 o 
  -1   5  23       95.02       84.28     38.56 o 
   1   5  23      145.55      138.44     43.68 o 
   3   5  23      106.42       47.84     58.34 o 
 -14   6  23       43.10       -7.50     44.48 o 
 -12   6  23      118.62      175.00     37.36 o 
 -10   6  23       19.24       40.39     34.35 o 
  -8   6  23       25.30       77.77     31.05 o 
  -6   6  23       59.19       23.18     31.32 o 
  -4   6  23      181.79      168.77     34.89 o 
  -2   6  23       61.07      139.34     40.15 o 
   0   6  23       12.30        5.16     42.89 o 
   2   6  23       99.32       59.86     61.99 o 
   4   6  23      387.61      333.35     93.67 o 
 -13   7  23      387.95      399.74     49.26 o 
 -11   7  23      244.39      193.17     36.41 o 
  -9   7  23      129.35      103.02     34.60 o 
  -7   7  23      283.50      358.74     38.07 o 
  -5   7  23       53.74       -8.53     44.54 o 
  -3   7  23      111.90       93.02     41.61 o 
  -1   7  23       80.30      102.22     85.00 o 
   1   7  23      120.88       40.81     57.44 o 
   3   7  23        8.84      -19.28     74.38 o 
 -12   8  23       19.19       30.47     42.03 o 
 -10   8  23        6.87      -22.06     37.78 o 
  -8   8  23       59.30       17.13     48.51 o 
  -6   8  23      207.25      202.88     37.36 o 
  -4   8  23       98.38       99.52     66.31 o 
  -2   8  23       54.75      -16.73     43.46 o 
   0   8  23        1.30      -19.28     52.17 o 
   2   8  23        4.37      -66.12     82.65 o 
 -11   9  23      435.74      393.81     48.65 o 
  -9   9  23      190.66      166.26     38.50 o 
  -7   9  23      656.36      677.56     46.92 o 
  -5   9  23       55.35       43.13     42.71 o 
  -3   9  23      175.63      135.97     44.31 o 
  -1   9  23       12.60       37.19     56.49 o 
 -10  10  23       32.79       46.33     44.48 o 
  -8  10  23      145.83      132.35     39.48 o 
  -6  10  23      285.92      296.21     47.66 o 
  -4  10  23       95.76      173.59     47.17 o 
  -2  10  23        2.43       37.19     58.44 o 
  -9  11  23      405.88      516.61     53.53 o 
  -7  11  23      326.68      405.09     50.85 o 
  -5  11  23        4.95       44.19     42.89 o 
  -3  11  23       48.79       52.34     82.65 o 
 -16   0  24      603.53      702.51     96.42 o 
 -14   0  24     1090.55     1170.36     76.93 o 
 -12   0  24     1272.97     1262.31     75.90 o 
 -10   0  24     2117.67     2104.56     90.57 o 
  -8   0  24      992.05     1040.96    147.39 o 
  -6   0  24      930.67      958.23    146.01 o 
  -4   0  24     2207.33     2412.72    147.39 o 
  -2   0  24     1228.00     1364.15     75.97 o 
   0   0  24     1437.05     1643.57     82.77 o 
   2   0  24      835.15      878.83     99.18 o 
   4   0  24       17.24       49.59     79.89 o 
 -15   1  24      218.72      222.59     50.10 o 
 -13   1  24       70.62       52.05     37.15 o 
 -11   1  24      443.47      518.88     40.78 o 
  -9   1  24       48.69       25.83     32.16 o 
  -7   1  24        2.68        6.57     31.22 o 
  -5   1  24      210.08      218.15     35.79 o 
  -3   1  24      471.57      544.92     40.89 o 
  -1   1  24      201.89      204.75     37.00 o 
   1   1  24      334.19      337.05     40.28 o 
   3   1  24      149.58      134.09     59.39 o 
 -14   2  24      453.97      388.55     48.91 o 
 -12   2  24     1154.17     1120.24     50.26 o 
 -10   2  24     1440.59     1298.10     53.02 o 
  -8   2  24     2230.74     2113.53     66.05 o 
  -6   2  24     2387.99     2276.56     68.41 o 
  -4   2  24     1728.06     1797.27     61.94 o 
  -2   2  24       27.51       48.28     40.56 o 
   0   2  24     1017.43     1077.63     50.50 o 
   2   2  24      118.05      140.22     46.07 o 
   4   2  24      715.43      763.25     70.92 o 
 -15   3  24       79.54       27.58     45.58 o 
 -13   3  24      381.03      451.21     40.83 o 
 -11   3  24       12.63        0.69     31.64 o 
  -9   3  24      350.16      354.96     37.29 o 
  -7   3  24       19.00       90.98     31.88 o 
  -5   3  24      146.00      141.65     32.53 o 
  -3   3  24       57.37       23.97     33.21 o 
  -1   3  24       22.43      -34.40     34.40 o 
   1   3  24      123.63      188.93     44.94 o 
   3   3  24      664.17      674.96     55.54 o 
 -14   4  24      914.22      854.68     50.50 o 
 -12   4  24     1670.35     1624.23     59.50 o 
 -10   4  24     2055.15     2053.87     66.39 o 
  -8   4  24      443.46      449.45     44.25 o 
  -6   4  24     1117.19     1101.92     48.37 o 
  -4   4  24     1440.78     1512.36     55.02 o 
  -2   4  24     2029.35     2180.33    108.10 o 
   0   4  24      288.79      451.25     75.19 o 
   2   4  24     1114.83     1281.54     66.26 o 
 -13   5  24      189.17      126.90     39.17 o 
 -11   5  24      317.16      384.43     40.47 o 
  -9   5  24      315.66      295.95     38.13 o 
  -7   5  24       24.76      -29.66     30.79 o 
  -5   5  24       11.64        9.93     32.61 o 
  -3   5  24      129.13      138.47     35.42 o 
  -1   5  24      199.31      235.22     44.40 o 
   1   5  24      326.13      376.03     51.62 o 
   3   5  24      144.67      118.46     82.65 o 
 -14   6  24      340.56      316.82     85.40 o 
 -12   6  24     1666.82     1672.96     61.82 o 
 -10   6  24      206.59      211.14     50.10 o 
  -8   6  24     3403.90     3521.40     89.17 o 
  -6   6  24     1182.27     1250.04     51.88 o 
  -4   6  24     1256.17     1396.55     54.97 o 
  -2   6  24      424.45      439.26     47.56 o 
   0   6  24      112.63       61.78     49.07 o 
   2   6  24      596.00      699.76    101.93 o 
 -13   7  24      143.96       88.16     79.89 o 
 -11   7  24      119.95      126.74     38.45 o 
  -9   7  24      366.45      390.19     41.62 o 
  -7   7  24      200.21      214.08     46.13 o 
  -5   7  24      119.10      155.38     36.41 o 
  -3   7  24       58.22       66.32     41.58 o 
  -1   7  24       94.60       80.28     46.58 o 
   1   7  24      192.38      159.21     55.49 o 
 -12   8  24      611.58      746.83     95.05 o 
 -10   8  24     4572.38     4912.99    112.93 o 
  -8   8  24      468.10      506.20     44.69 o 
  -6   8  24     1906.02     1870.80    111.74 o 
  -4   8  24     1631.91     1850.75     75.28 o 
  -2   8  24      315.06      412.69     77.79 o 
   0   8  24      776.37      780.34     84.03 o 
 -11   9  24       43.22       96.42     56.49 o 
  -9   9  24      208.24      216.55     41.75 o 
  -7   9  24      266.38      313.43     40.66 o 
  -5   9  24      125.79       84.15     45.46 o 
  -3   9  24      311.73      415.13     63.11 o 
  -8  10  24     1425.46     1638.80     62.88 o 
  -6  10  24      939.23     1032.84     62.31 o 
  -4  10  24      808.68      834.75    104.69 o 
 -15   1  25      155.11      232.45     59.39 o 
 -13   1  25       18.31       20.81     37.48 o 
 -11   1  25      136.94      130.46     35.69 o 
  -9   1  25        2.12        6.80     46.52 o 
  -7   1  25       22.14       13.93     31.15 o 
  -5   1  25      137.79      125.15     39.37 o 
  -3   1  25      338.15      356.48     39.83 o 
  -1   1  25      216.80      207.36     77.14 o 
   1   1  25       77.51       86.86     45.58 o 
   3   1  25       68.37       63.45     82.65 o 
 -14   2  25      200.80      174.57     39.91 o 
 -12   2  25       92.54       60.20     36.44 o 
 -10   2  25        3.10       -6.97     33.85 o 
  -8   2  25       84.58       91.13     36.10 o 
  -6   2  25        1.75      -14.88     33.99 o 
  -4   2  25       16.84       16.97     34.40 o 
  -2   2  25       41.66       49.72     35.98 o 
   0   2  25        2.30       79.41     43.93 o 
   2   2  25       18.15       11.54     45.58 o 
 -13   3  25       23.89       46.66     38.97 o 
 -11   3  25       24.82       26.31     35.17 o 
  -9   3  25      130.08      113.46     35.06 o 
  -7   3  25       72.23       44.39     42.24 o 
  -5   3  25      106.25      100.97     35.69 o 
  -3   3  25      148.72      115.03     36.44 o 
  -1   3  25       87.67      141.40     44.48 o 
   1   3  25      186.80      177.02     48.71 o 
 -14   4  25      367.88      390.06     64.29 o 
 -12   4  25        0.67      -31.34     34.72 o 
 -10   4  25      112.67      138.02     36.75 o 
  -8   4  25       39.59       61.71     44.14 o 
  -6   4  25       28.96       69.75     35.45 o 
  -4   4  25       12.15       15.29     34.60 o 
  -2   4  25       12.44       18.35     42.15 o 
   0   4  25       15.01      -27.70     43.87 o 
   2   4  25       90.16       -5.51     79.89 o 
 -13   5  25        6.02       43.84     42.71 o 
 -11   5  25       74.63       50.81     37.52 o 
  -9   5  25      209.06      123.62     38.17 o 
  -7   5  25       32.51        2.29     35.45 o 
  -5   5  25       36.44       61.91     33.69 o 
  -3   5  25       56.67       26.08     35.30 o 
  -1   5  25      233.51      197.96     45.46 o 
   1   5  25      196.13      192.85     77.14 o 
 -12   6  25       43.26       44.25     52.09 o 
 -10   6  25      151.36      132.14     39.59 o 
  -8   6  25       83.89       75.90     39.32 o 
  -6   6  25      105.55      113.42     37.78 o 
  -4   6  25      158.16      125.56     36.94 o 
  -2   6  25      108.82      118.33     75.94 o 
   0   6  25        1.87       35.81     79.89 o 
 -11   7  25      143.36      209.37     45.33 o 
  -9   7  25      235.11      159.74     38.86 o 
  -7   7  25      697.06      710.18     48.06 o 
  -5   7  25      633.02      657.96     46.26 o 
  -3   7  25        4.69      105.65     43.77 o 
  -1   7  25      171.76       69.44     74.38 o 
 -10   8  25       68.90        5.61     37.53 o 
  -8   8  25       26.05       45.01     36.68 o 
  -6   8  25      219.00      231.92     40.21 o 
  -4   8  25       21.49       22.42     43.18 o 
  -9   9  25       65.64       54.30    115.71 o 
  -7   9  25      326.61      342.34     54.87 o 
  -5   9  25      270.85      396.08     86.78 o 
 -14   0  26     1928.69     2044.17    146.01 o 
 -12   0  26      650.07      699.28     66.15 o 
 -10   0  26      453.94      466.73     58.34 o 
  -8   0  26     2419.81     2430.51    107.14 o 
  -6   0  26      343.52      386.66     56.09 o 
  -4   0  26     1228.40     1190.50     75.97 o 
  -2   0  26      887.55     1043.34     73.95 o 
   0   0  26       53.69      -51.60     51.60 o 
 -13   1  26       29.80       47.20     43.45 o 
 -11   1  26       52.53       28.18     36.75 o 
  -9   1  26       25.86      -33.92     33.92 o 
  -7   1  26        5.98        6.39     33.95 o 
  -5   1  26      218.17      165.04     38.45 o 
  -3   1  26      348.48      262.62     39.48 o 
  -1   1  26      117.75       78.47     48.53 o 
   1   1  26      132.64      147.31     49.01 o 
 -12   2  26      872.20      920.04     66.80 o 
 -10   2  26      989.37      998.49     66.46 o 
  -8   2  26     1074.32     1152.71     78.34 o 
  -6   2  26      462.61      492.94     52.83 o 
  -4   2  26      485.32      443.86     42.90 o 
  -2   2  26      125.56      154.43     39.45 o 
   0   2  26      209.51      211.89     49.16 o 
 -13   3  26       15.17       88.16     77.14 o 
 -11   3  26        6.43       -2.93     37.52 o 
  -9   3  26        6.46       -9.13     55.27 o 
  -7   3  26      268.97      187.20     37.36 o 
  -5   3  26       23.11       -0.88     35.02 o 
  -3   3  26      493.85      524.21     45.73 o 
  -1   3  26      170.48      211.34     67.35 o 
   1   3  26      161.50      233.59     59.39 o 
 -12   4  26      658.13      691.46     88.67 o 
 -10   4  26      843.29      880.87     48.37 o 
  -8   4  26      383.70      364.20     41.22 o 
  -6   4  26     1739.76     1897.44     71.97 o 
  -4   4  26      126.16      180.32     37.81 o 
  -2   4  26     1134.09     1332.25     67.25 o 
   0   4  26       58.41      111.41     57.44 o 
 -11   5  26        3.79       45.97     37.67 o 
  -9   5  26       80.01       92.76     36.33 o 
  -7   5  26       27.64       -0.68     37.48 o 
  -5   5  26      241.36      163.30     39.51 o 
  -3   5  26      158.58      206.67     47.50 o 
  -1   5  26      294.69      262.64     61.15 o 
 -10   6  26      569.03      584.23     71.97 o 
  -8   6  26     3224.76     3361.11    118.50 o 
  -6   6  26       34.99       12.54     40.96 o 
  -4   6  26      454.17      548.80     54.40 o 
  -2   6  26      619.66      834.71     81.27 o 
  -9   7  26      141.65      136.27     42.34 o 
  -7   7  26      333.83      334.89     48.11 o 
  -5   7  26      135.08      112.22     57.62 o 
  -3   7  26       13.42      -49.59     74.38 o 
  -8   8  26       27.01      -16.53     54.55 o 
  -6   8  26      882.10     1028.90    187.34 o 
 -11   1  27      103.23       28.47     38.53 o 
  -9   1  27       77.24       30.03     41.75 o 
  -7   1  27       22.10       71.71     38.97 o 
  -5   1  27      160.50      165.04     37.84 o 
  -3   1  27       98.02       91.62     39.77 o 
  -1   1  27       87.48       54.18     68.40 o 
 -12   2  27      114.58      115.71     82.65 o 
 -10   2  27       68.63       68.18     39.95 o 
  -8   2  27       61.71       65.43     38.83 o 
  -6   2  27        1.43      -37.12     37.12 o 
  -4   2  27      148.98      195.53     40.17 o 
  -2   2  27       21.41       45.24     39.55 o 
 -11   3  27       38.43       34.44     56.49 o 
  -9   3  27       80.94       72.88     38.69 o 
  -7   3  27      184.28      268.88     40.58 o 
  -5   3  27       36.85       -9.26     36.80 o 
  -3   3  27      482.11      573.07     74.76 o 
  -1   3  27      170.08      224.53     60.39 o 
 -10   4  27       94.44       40.69     44.81 o 
  -8   4  27      133.12       53.69     39.17 o 
  -6   4  27       78.37       68.67     51.30 o 
  -4   4  27      188.47      223.08     56.47 o 
  -2   4  27      110.37      163.51     58.34 o 
  -9   5  27      100.68      160.72     57.44 o 
  -7   5  27       42.25       59.29     37.35 o 
  -5   5  27      447.19      451.92     45.39 o 
  -3   5  27      148.65      173.56     88.16 o 
  -8   6  27       12.97       62.38     57.24 o 
  -6   6  27       63.43       -1.30     55.29 o 
  -4   6  27      362.85      413.24     90.91 o 
  -8   0  28      914.00      903.62     99.18 o 
  -6   0  28       89.42       98.43     52.91 o 
  -4   0  28       13.46      118.46     77.14 o 
  -9   1  28       53.80       22.04     68.87 o 
  -7   1  28      125.01       71.86     45.58 o 
  -5   1  28      180.86       88.16     74.38 o 
  -3   1  28       97.53       46.83     56.49 o 
  -8   2  28       42.04       30.30     79.89 o 
  -6   2  28      853.23     1029.97     75.90 o 
  -4   2  28      724.77      966.77     74.98 o 
  -7   3  28      306.27      349.88     88.16 o 
  -5   3  28       89.92      209.38     77.14 o 
  -8   4  28      134.12      110.20     71.63 o 
  -6   4  28      728.81      856.79     99.18 o 
                                                 
